# Supplementary material for: The Reconstruction of Condition-Specific Transcriptional Modules Provides New Insights in the Evolution of Yeast AP-1 Proteins
Source: PLoS One. 2011 Jun 9;6(6):e20924. doi: 10.1371/journal.pone.0020924 (PMC3111461; doi:10.1371/journal.pone.0020924)
Supplement: Dataset S1 — Table listing the genes identified in the AP-1 bTMs, in S. cerevisiae , C. glabrata and C. albicans yeast species. (XLS) [file pone.0020924.s001.xls]

## Sheet: Yap1p-dependent genes 
#	ORF	GENE NAME	Select in STEP1	Select in STEP2	Select in step STEP3	DESCRIPTION	LINK
1	YAL012W	CYS3	YES	NO	YES	Cystathionine gamma-lyase, catalyzes one of the two reactions involved in the transsulfuration pathway that yields cysteine from homocysteine with the intermediary formation of cystathionine	http://www.yeastgenome.org/cgi-bin/locus.fpl?locus=YAL012W
2	YBL033C	RIB1	YES	YES	YES	GTP cyclohydrolase II; catalyzes the first step of the riboflavin biosynthesis pathway	http://www.yeastgenome.org/cgi-bin/locus.fpl?locus=YBL033C
3	YBR008C	FLR1	YES	YES	NO	Plasma membrane multidrug transporter of the major facilitator superfamily, involved in efflux of fluconazole, diazaborine, benomyl, methotrexate, and other drugs; expression induced in cells treated with the mycotoxin patulin	http://www.yeastgenome.org/cgi-bin/locus.fpl?locus=YBR008C
4	YBR013C	YBR013c	YES	NO	YES	Putative protein of unknown function, haploid deletion mutant exhibits synthetic phenotype with alpha-synuclein	http://www.yeastgenome.org/cgi-bin/locus.fpl?locus=YBR013C
5	YBR046C	ZTA1	YES	NO	YES	NADPH-dependent quinone reductase, GFP-tagged protein localizes to the cytoplasm and nucleus; has similarity to E. coli quinone oxidoreductase and to human zeta-crystallin	http://www.yeastgenome.org/cgi-bin/locus.fpl?locus=YBR046C
6	YCL026C-A	FRM2	YES	YES	NO	Protein of unknown function, involved in the integration of lipid signaling pathways with cellular homeostasis; expression induced in cells treated with the mycotoxin patulin; has similarity to bacterial nitroreductases	http://www.yeastgenome.org/cgi-bin/locus.fpl?locus=YCL026C-A
7	YCL026C-B	HBN1	YES	NO	YES	Putative protein of unknown function; similar to bacterial nitroreductases; green fluorescent protein (GFP)-fusion protein localizes to the cytoplasm and nucleus; protein becomes insoluble upon intracellular iron depletion	http://www.yeastgenome.org/cgi-bin/locus.fpl?locus=YCL026C-B
8	YCR004C	YCP4	YES	YES	NO	Protein of unknown function, has sequence and structural similarity to flavodoxins; predicted to be palmitoylated; the authentic, non-tagged protein is detected in highly purified mitochondria in high-throughput studies	http://www.yeastgenome.org/cgi-bin/locus.fpl?locus=YCR004C
9	YCR102C	YCR102c	YES	YES	NO	Putative protein of unknown function, involved in copper metabolism; similar to C. carbonum toxD gene; member of the quinone oxidoreductase family	http://www.yeastgenome.org/cgi-bin/locus.fpl?locus=YCR102C
10	YCR107W	AAD3	YES	YES	NO	Putative aryl-alcohol dehydrogenase with similarity to P. chrysosporium aryl-alcohol dehydrogenase; mutational analysis has not yet revealed a physiological role	http://www.yeastgenome.org/cgi-bin/locus.fpl?locus=YCR107W
11	YDL020C	RPN4	YES	NO	YES	Transcription factor that stimulates expression of proteasome genes; Rpn4p levels are in turn regulated by the 26S proteasome in a negative feedback control mechanism; RPN4 is transcriptionally regulated by various stress responses	http://www.yeastgenome.org/cgi-bin/locus.fpl?locus=YDL020C
12	YDL025C	RTK1	YES	YES	YES	Putative protein kinase, potentially phosphorylated by Cdc28p; interacts with ribosome biogenesis factors, Cka2, Gus1 and Arc1	http://www.yeastgenome.org/cgi-bin/locus.fpl?locus=YDL025C
13	YDL180W	YDL180w	YES	NO	YES	Putative protein of unknown function; green fluorescent protein (GFP)-fusion protein localizes to the vacuole	http://www.yeastgenome.org/cgi-bin/locus.fpl?locus=YDL180W
14	YDR032C	PST2	YES	NO	YES	Protein with similarity to members of a family of flavodoxin-like proteins; induced by oxidative stress in a Yap1p dependent manner; the authentic, non-tagged protein is detected in highly purified mitochondria in high-throughput studies	http://www.yeastgenome.org/cgi-bin/locus.fpl?locus=YDR032C
15	YDR353W	TRR1	YES	YES	YES	Cytoplasmic thioredoxin reductase, key regulatory enzyme that determines the redox state of the thioredoxin system, which acts as a disulfide reductase system and protects cells against both oxidative and reductive stress	http://www.yeastgenome.org/cgi-bin/locus.fpl?locus=YDR353W
16	YDR368W	YPR1	YES	NO	YES	NADPH-dependent aldo-keto reductase, reduces multiple substrates including 2-methylbutyraldehyde and D,L-glyceraldehyde, expression is induced by osmotic and oxidative stress; functionally redundant with other aldo-keto reductases	http://www.yeastgenome.org/cgi-bin/locus.fpl?locus=YDR368W
17	YDR421W	ARO80	YES	NO	YES	Zinc finger transcriptional activator of the Zn2Cys6 family; activates transcription of aromatic amino acid catabolic genes in the presence of aromatic amino acids	http://www.yeastgenome.org/cgi-bin/locus.fpl?locus=YDR421W
18	YDR453C	TSA2	YES	NO	YES	Stress inducible cytoplasmic thioredoxin peroxidase; cooperates with Tsa1p in the removal of reactive oxygen, nitrogen and sulfur species using thioredoxin as hydrogen donor; deletion enhances the mutator phenotype of tsa1 mutants	http://www.yeastgenome.org/cgi-bin/locus.fpl?locus=YDR453C
19	YDR487C	RIB3	YES	YES	YES	3,4-dihydroxy-2-butanone-4-phosphate synthase (DHBP synthase), required for riboflavin biosynthesis from ribulose-5-phosphate, also has an unrelated function in mitochondrial respiration	http://www.yeastgenome.org/cgi-bin/locus.fpl?locus=YDR487C
20	YDR533C	HSP31	YES	NO	YES	Possible chaperone and cysteine protease with similarity to E. coli Hsp31; member of the DJ-1/ThiJ/PfpI superfamily, which includes human DJ-1 involved in Parkinson's disease; exists as a dimer and contains a putative metal-binding site	http://www.yeastgenome.org/cgi-bin/locus.fpl?locus=YDR533C
21	YFL056C	AAD6	YES	YES	YES	Putative aryl-alcohol dehydrogenase with similarity to P. chrysosporium aryl-alcohol dehydrogenase, involved in the oxidative stress response; expression induced in cells treated with the mycotoxin patulin	http://www.yeastgenome.org/cgi-bin/locus.fpl?locus=YFL056C
22	YFL057C	AAD16	YES	YES	NO	Putative aryl-alcohol dehydrogenase with similarity to P. chrysosporium aryl-alcohol dehydrogenase; mutational analysis has not yet revealed a physiological role	http://www.yeastgenome.org/cgi-bin/locus.fpl?locus=YFL057C
23	YGL006W	PMC1	YES	NO	YES	Vacuolar Ca2+ ATPase involved in depleting cytosol of Ca2+ ions; prevents growth inhibition by activation of calcineurin in the presence of elevated concentrations of calcium; similar to mammalian PMCA1a	http://www.yeastgenome.org/cgi-bin/locus.fpl?locus=YGL006W
24	YGR154C	GTO1	YES	NO	YES	Omega-class glutathione transferase; induced under oxidative stress; putative peroxisomal localization	http://www.yeastgenome.org/cgi-bin/locus.fpl?locus=YGR154C
25	YGR161C	RTS3	YES	NO	YES	Putative component of the protein phosphatase type 2A complex	http://www.yeastgenome.org/cgi-bin/locus.fpl?locus=YGR161C
26	YGR209C	TRX2	YES	YES	YES	Cytoplasmic thioredoxin isoenzyme of the thioredoxin system which protects cells against oxidative and reductive stress, forms LMA1 complex with Pbi2p, acts as a cofactor for Tsa1p, required for ER-Golgi transport and vacuole inheritance	http://www.yeastgenome.org/cgi-bin/locus.fpl?locus=YGR209C
27	YGR223C	HSV2	YES	NO	YES	Phosphatidylinositol 3,5-bisphosphate-binding protein, plays a role in micronucleophagy; predicted to fold as a seven-bladed beta-propeller; displays punctate cytoplasmic localization	http://www.yeastgenome.org/cgi-bin/locus.fpl?locus=YGR223C
28	YHR029C	YHI9	YES	YES	YES	Protein of unknown function; null mutant is defective in unfolded protein response; possibly involved in a membrane regulation metabolic pathway; member of the PhzF superfamily, though most likely not involved in phenazine production	http://www.yeastgenome.org/cgi-bin/locus.fpl?locus=YHR029C
29	YHR179W	OYE2	YES	YES	YES	Conserved NADPH oxidoreductase containing flavin mononucleotide (FMN), homologous to Oye3p with different ligand binding and catalytic properties; may be involved in sterol metabolism, oxidative stress response, and programmed cell death	http://www.yeastgenome.org/cgi-bin/locus.fpl?locus=YHR179W
30	YIL045W	PIG2	YES	NO	YES	Putative type-1 protein phosphatase targeting subunit that tethers Glc7p type-1 protein phosphatase to Gsy2p glycogen synthase	http://www.yeastgenome.org/cgi-bin/locus.fpl?locus=YIL045W
31	YIL172C	IMA3	YES	YES	YES	Alpha-glucosidase with broad substrate specificity for alpha-1,4- and alpha-1,6-glucosides; member of IMA isomaltase family; not required for isomaltose utilization, but Ima3p overexpression allows the ima1 null mutant to grow on isomaltose	http://www.yeastgenome.org/cgi-bin/locus.fpl?locus=YIL172C
32	YKL071W	YKL071w	YES	YES	NO	Putative protein of unknown function; expression induced in cells treated with the mycotoxin patulin, and also the quinone methide triterpene celastrol; green fluorescent protein (GFP)-fusion protein localizes to the cytoplasm	http://www.yeastgenome.org/cgi-bin/locus.fpl?locus=YKL071W
33	YKL087C	CYT2	YES	NO	YES	Cytochrome c1 heme lyase, involved in maturation of cytochrome c1, which is a subunit of the mitochondrial ubiquinol-cytochrome-c reductase; links heme covalently to apocytochrome c1	http://www.yeastgenome.org/cgi-bin/locus.fpl?locus=YKL087C
34	YKL103C	LAP4	YES	YES	YES	Vacuolar aminopeptidase yscI; zinc metalloproteinase that belongs to the peptidase family M18; often used as a marker protein in studies of autophagy and cytosol to vacuole targeting (CVT) pathway	http://www.yeastgenome.org/cgi-bin/locus.fpl?locus=YKL103C
35	YKR076W	ECM4	YES	YES	NO	Omega class glutathione transferase; not essential; similar to Ygr154cp; green fluorescent protein (GFP)-fusion protein localizes to the cytoplasm	http://www.yeastgenome.org/cgi-bin/locus.fpl?locus=YKR076W
36	YLL056C	YLL056c	YES	NO	YES	Putative protein of unknown function, transcription is activated by paralogous transcription factors Yrm1p and Yrr1p and genes involved in pleiotropic drug resistance (PDR); expression is induced in cells treated with the mycotoxin patulin	http://www.yeastgenome.org/cgi-bin/locus.fpl?locus=YLL056C
37	YLL060C	GTT2	YES	YES	YES	Glutathione S-transferase capable of homodimerization; functional overlap with Gtt2p, Grx1p, and Grx2p	http://www.yeastgenome.org/cgi-bin/locus.fpl?locus=YLL060C
38	YLR108C	YLR108c	YES	NO	YES	Protein of unknown function; green fluorescent protein (GFP)-fusion protein localizes to the nucleus; YLR108C is not an esssential gene	http://www.yeastgenome.org/cgi-bin/locus.fpl?locus=YLR108C
39	YLR250W	SSP120	YES	NO	YES	Protein of unknown function; green fluorescent protein (GFP)-fusion protein localizes to the cytoplasm in a punctate pattern	http://www.yeastgenome.org/cgi-bin/locus.fpl?locus=YLR250W
40	YLR254C	NDL1	YES	NO	YES	Homolog of nuclear distribution factor NudE, NUDEL; interacts with Pac1p and regulates dynein targeting to microtubule plus ends	http://www.yeastgenome.org/cgi-bin/locus.fpl?locus=YLR254C
41	YLR258W	GSY2	YES	NO	YES	Glycogen synthase, similar to Gsy1p; expression induced by glucose limitation, nitrogen starvation, heat shock, and stationary phase; activity regulated by cAMP-dependent, Snf1p and Pho85p kinases as well as by the Gac1p-Glc7p phosphatase	http://www.yeastgenome.org/cgi-bin/locus.fpl?locus=YLR258W
42	YLR297W	YLR297w	YES	NO	YES	Putative protein of unknown function; green fluorescent protein (GFP)-fusion protein localizes to the vacuole; YLR297W is not an essential gene; induced by treatment with 8-methoxypsoralen and UVA irradiation	http://www.yeastgenome.org/cgi-bin/locus.fpl?locus=YLR297W
43	YLR298C	YHC1	YES	NO	YES	Component of the U1 snRNP complex required for pre-mRNA splicing; putative ortholog of human U1C protein, which is involved in formation of a complex between U1 snRNP and the pre-mRNA 5' splice site	http://www.yeastgenome.org/cgi-bin/locus.fpl?locus=YLR298C
44	YLR345W	YLR345w	YES	NO	YES	Similar to 6-phosphofructo-2-kinase/fructose-2,6-bisphosphatase enzymes responsible for the metabolism of fructoso-2,6-bisphosphate; mRNA expression is repressed by the Rfx1p-Tup1p-Ssn6p repressor complex; YLR345W is not an essential gene	http://www.yeastgenome.org/cgi-bin/locus.fpl?locus=YLR345W
45	YLR460C	YLR460c	YES	YES	YES	Member of the quinone oxidoreductase family, up-regulated in response to the fungicide mancozeb; possibly up-regulated by iodine	http://www.yeastgenome.org/cgi-bin/locus.fpl?locus=YLR460C
46	YML116W	ATR1	YES	YES	YES	Multidrug efflux pump of the major facilitator superfamily, required for resistance to aminotriazole and 4-nitroquinoline-N-oxide	http://www.yeastgenome.org/cgi-bin/locus.fpl?locus=YML116W
47	YML130C	ERO1	YES	YES	NO	Thiol oxidase required for oxidative protein folding in the endoplasmic reticulum	http://www.yeastgenome.org/cgi-bin/locus.fpl?locus=YML130C
48	YML131W	YML131w	YES	YES	YES	Putative protein of unknown function with similarity to medium chain dehydrogenase/reductases; expression induced by stresses including osmotic shock, DNA damaging agents, and other chemicals; GFP-fusion protein localizes to the cytoplasm	http://www.yeastgenome.org/cgi-bin/locus.fpl?locus=YML131W
49	YNL134C	YNL134c	YES	NO	YES	Putative protein of unknown function with similarity to dehydrogenases from other model organisms; green fluorescent protein (GFP)-fusion protein localizes to both the cytoplasm and nucleus and is induced by the DNA-damaging agent MMS	http://www.yeastgenome.org/cgi-bin/locus.fpl?locus=YNL134C
50	YNL213C	RRG9	YES	NO	YES	Protein of unknown function; null mutant lacks mitochondrial DNA and cannot grow on glycerol; the authentic, non-tagged protein is detected in highly purified mitochondria in high-throughput studies	http://www.yeastgenome.org/cgi-bin/locus.fpl?locus=YNL213C
51	YNL240C	NAR1	YES	NO	YES	Component of the cytosolic iron-sulfur (FeS) protein assembly machinery, required for maturation of cytosolic and nuclear FeS proteins and for normal resistance to oxidative stress; homologous to human Narf	http://www.yeastgenome.org/cgi-bin/locus.fpl?locus=YNL240C
52	YNL260C	YNL260c	YES	NO	YES	Putative protein of unknown function with similarity to a human protein overexpressed in oral cancers; essential gene with defects in anaerobic and filamentous growth; localizes to the nucleus and cytoplasm	http://www.yeastgenome.org/cgi-bin/locus.fpl?locus=YNL260C
53	YNL331C	AAD14	YES	YES	NO	Putative aryl-alcohol dehydrogenase with similarity to P. chrysosporium aryl-alcohol dehydrogenase; mutational analysis has not yet revealed a physiological role	http://www.yeastgenome.org/cgi-bin/locus.fpl?locus=YNL331C
54	YOL119C	MCH4	YES	NO	YES	Protein with similarity to mammalian monocarboxylate permeases, which are involved in transport of monocarboxylic acids across the plasma membrane; mutant is not deficient in monocarboxylate transport	http://www.yeastgenome.org/cgi-bin/locus.fpl?locus=YOL119C
55	YOL151W	GRE2	YES	YES	YES	3-methylbutanal reductase and NADPH-dependent methylglyoxal reductase (D-lactaldehyde dehydrogenase); stress induced (osmotic, ionic, oxidative, heat shock and heavy metals); regulated by the HOG pathway	http://www.yeastgenome.org/cgi-bin/locus.fpl?locus=YOL151W
56	YOL165C	AAD15	YES	NO	YES	Putative aryl-alcohol dehydrogenase with similarity to P. chrysosporium aryl-alcohol dehydrogenase; mutational analysis has not yet revealed a physiological role (	http://www.yeastgenome.org/cgi-bin/locus.fpl?locus=YOL165C
57	YOR028C	CIN5	YES	NO	YES	Basic leucine zipper (bZIP) transcription factor of the yAP-1 family, mediates pleiotropic drug resistance and salt tolerance; nuclearly localized under oxidative stress and sequestered in the cytoplasm by Lot6p under reducing conditions	http://www.yeastgenome.org/cgi-bin/locus.fpl?locus=YOR028C
58	YOR256C	TRE2	YES	NO	YES	Protein that functions with Tre1p to regulate ubiquitylation and vacuolar degradation of the metal transporter Smf1p; has similarity to transferrin receptors; inviability of null mutant in systematic studies is due to proximity to CDC31	http://www.yeastgenome.org/cgi-bin/locus.fpl?locus=YOR256C
59	YOR257W	CDC31	YES	NO	YES	Calcium-binding component of the spindle pole body (SPB) half-bridge, required for SPB duplication in mitosis and meiosis II; homolog of mammalian centrin; binds multiubiquitinated proteins and is involved in proteasomal protein degradation	http://www.yeastgenome.org/cgi-bin/locus.fpl?locus=YOR257W
60	YOR267C	HRK1	YES	NO	YES	Protein kinase implicated in activation of the plasma membrane H(+)-ATPase Pma1p in response to glucose metabolism; plays a role in ion homeostasis	http://www.yeastgenome.org/cgi-bin/locus.fpl?locus=YOR267C
61	YPL091W	GLR1	YES	YES	YES	Cytosolic and mitochondrial glutathione oxidoreductase, converts oxidized glutathione to reduced glutathione; mitochondrial but not cytosolic form has a role in resistance to hyperoxia	http://www.yeastgenome.org/cgi-bin/locus.fpl?locus=YPL091W
62	YPL171C	OYE3	YES	NO	YES	Conserved NADPH oxidoreductase containing flavin mononucleotide (FMN), homologous to Oye2p with different ligand binding and catalytic properties; has potential roles in oxidative stress response and programmed cell death	http://www.yeastgenome.org/cgi-bin/locus.fpl?locus=YPL171C
63	YPL250C	ICY2	YES	NO	YES	Protein of unknown function; mobilized into polysomes upon a shift from a fermentable to nonfermentable carbon source; potential Cdc28p substrate	http://www.yeastgenome.org/cgi-bin/locus.fpl?locus=YPL250C
64	YPL274W	SAM3	YES	NO	YES	High-affinity S-adenosylmethionine permease, required for utilization of S-adenosylmethionine as a sulfur source; has similarity to S-methylmethionine permease Mmp1p	http://www.yeastgenome.org/cgi-bin/locus.fpl?locus=YPL274W
65	YPR048W	TAH18	YES	NO	YES	Conserved NAPDH-dependent diflavin reductase, component of an early step in the cytosolic Fe-S protein assembly (CIA) machinery; transfers electrons from NADPH to the Fe-S cluster of Dre2p; plays a pro-death role under oxidative stress	http://www.yeastgenome.org/cgi-bin/locus.fpl?locus=YPR048W
66	YPR094W	RDS3	YES	NO	YES	Component of the SF3b subcomplex of the U2 snRNP, zinc cluster protein involved in pre-mRNA splicing and cycloheximide resistance	http://www.yeastgenome.org/cgi-bin/locus.fpl?locus=YPR094W
67	YPR158W	CUR1	YES	NO	YES	Protein of unknown function involved in destabilization of [URE3] prions; similar in sequence to Btn2p	http://www.yeastgenome.org/cgi-bin/locus.fpl?locus=YPR158W

## Sheet: Cgap1p-dependent genes
#	ORF	GENE NAME	Select in STEP1	Select in STEP2	Select in STEP3		DESCRIPTION	LINK
1	CAGL0A01089G	CAGL0A01089g	YES	YES	NO		similar to uniprot|Q08984 Saccharomyces cerevisiae YPL272c Putative protein of unknown function	http://genolevures.org/elt/CAGL/CAGL0A01089g
2	CAGL0A02530G	CAGL0A02530g	YES	YES	NO		highly similar to uniprot|P29509 Saccharomyces cerevisiae YDR353w TRR1 (ohnolog of YHR106W) Cytoplasmic thioredoxin reductase, key regulatory enzyme that determines the redox state of the thioredoxin system, which acts as a disulfide reductase system and protects cells against both oxidative and reductive stress	http://genolevures.org/elt/CAGL/CAGL0A02530g
3	CAGL0B01419G	CAGL0B01419g	YES	YES	YES		highly similar to uniprot|P50861 Saccharomyces cerevisiae YOL143c RIB4 Lumazine synthase (6,7-dimethyl-8-ribityllumazine synthase, also known as DMRL synthase)	http://genolevures.org/elt/CAGL/CAGL0B01419g
4	CAGL0B02519G	CAGL0B02519g	YES	YES	NO		highly similar to uniprot|Q12746 Saccharomyces cerevisiae YML125c PGA3 (ohnolog of YML087C) Essential protein required for maturation of Gas1p and Pho8p, proposed to be involved in protein trafficking	http://genolevures.org/elt/CAGL/CAGL0B02519g
5	CAGL0C01705G	CAGL0C01705g	YES	YES	YES		response to oxidative stress [GO:0006979]	http://genolevures.org/elt/CAGL/CAGL0C01705g
6	CAGL0C04785G	CAGL0C04785g	YES	NO	YES		weakly similar to uniprot|P47152 Saccharomyces cerevisiae YJR115w (ohnolog of YBL043W) Putative protein of unknown function	http://genolevures.org/elt/CAGL/CAGL0C04785g
7	CAGL0C05137G	CAGL0C05137g	YES	NO	YES		highly similar to uniprot|P41911 Saccharomyces cerevisiae YOL059w GPD2 (ohnolog of YDL022W) NAD-dependent glycerol 3-phosphate dehydrogenase, homolog of Gpd1p, expression is controlled by an oxygen-independent signaling pathway required to regulate metabolism under anoxic conditions	http://genolevures.org/elt/CAGL/CAGL0C05137g
8	CAGL0E03982G	CAGL0E03982g	YES	YES	NO		similar to uniprot|P32386 Saccharomyces cerevisiae YLL048c YBT1 (ohnolog of YHL035C) Transporter of the ATP-binding cassette (ABC) family involved in bile acid transport	http://genolevures.org/elt/CAGL/CAGL0E03982g
9	CAGL0E05214G	CAGL0E05214g	YES	YES	YES		highly similar to uniprot|Q02895 Saccharomyces cerevisiae YPL088w Putative aryl alcohol dehydrogenase	http://genolevures.org/elt/CAGL/CAGL0E05214g
10	CAGL0E05280G	CAGL0E05280g	YES	YES	YES		similar to uniprot|Q12068 Saccharomyces cerevisiae YOL151w GRE2 3-methylbutanal reductase and NADPH-dependent methylglyoxal reductase (D-lactaldehyde dehydrogenase)	http://genolevures.org/elt/CAGL/CAGL0E05280g
11	CAGL0F00187G	CAGL0F00187g	YES	YES	NO		similar to uniprot|P40988 Saccharomyces cerevisiae YMR319c FET4 Low-affinity Fe(II) transporter of the plasma membrane	http://genolevures.org/elt/CAGL/CAGL0F00187g
12	CAGL0F00825G	CAGL0F00825g	YES	YES	YES		similar to uniprot|Q08220 Saccharomyces cerevisiae YOL049w GSH2 Glutathione synthetase, catalyzes the ATP-dependent synthesis of glutathione (GSH) from gamma-glutamylcysteine and glycine	http://genolevures.org/elt/CAGL/CAGL0F00825g
13	CAGL0F01815G	CAGL0F01815g	YES	YES	YES		similar to KLLA0D01243g Kluyveromyces lactis and DEHA0E07447g Debaryomyces hansenii	http://genolevures.org/elt/CAGL/CAGL0F01815g
14	CAGL0F02717G	CAGL0F02717g	YES	YES	NO		uniprot|O74208 Candida glabrata CAGL0F02717g ATP- binding cassette transporter	http://genolevures.org/elt/CAGL/CAGL0F02717g
15	CAGL0F04279G	CAGL0F04279g	YES	YES	YES		highly similar to uniprot|P38066 Saccharomyces cerevisiae YBL033c RIB1 GTP cyclohydrolase II	http://genolevures.org/elt/CAGL/CAGL0F04279g
16	CAGL0F04521G	CAGL0F04521g	YES	NO	YES		weakly similar to uniprot|P38195 Saccharomyces cerevisiae YBL043w ECM13 (ohnolog of YJR115W) Non-essential protein of unknown function	http://genolevures.org/elt/CAGL/CAGL0F04521g
17	CAGL0F04895G	CAGL0F04895g	YES	YES	NO		highly similar to uniprot|P06738 Saccharomyces cerevisiae YPR160w GPH1 Non-essential glycogen phosphorylase required for the mobilization of glycogen, activity is regulated by cyclic AMP-mediated phosphorylation, expression is regulated by stress-response elements and by the HOG MAP kinase pathway	http://genolevures.org/elt/CAGL/CAGL0F04895g
18	CAGL0F06017G	CAGL0F06017g	YES	NO	YES		highly similar to uniprot|P40202 Saccharomyces cerevisiae YMR038c CCS1 Copper chaperone for superoxide dismutase Sod1p, involved in oxidative stress protection	http://genolevures.org/elt/CAGL/CAGL0F06017g
19	CAGL0F07293G	CAGL0F07293g	YES	YES	NO		highly similar to uniprot|P53134 Saccharomyces cerevisiae YGL114w Putative protein of unknown function	http://genolevures.org/elt/CAGL/CAGL0F07293g
20	CAGL0F07535G	CAGL0F07535g	YES	NO	YES		similar to uniprot|P28321 Saccharomyces cerevisiae YKL094w YJU3 Serine hydrolase with sequence similarity to monoglyceride lipase (MGL), localizes to lipid particles	http://genolevures.org/elt/CAGL/CAGL0F07535g
21	CAGL0G00858G	CAGL0G00858g	YES	NO	YES		similar to uniprot|P36027 Saccharomyces cerevisiae YLR332w MID2 (ohnolog of YGR023W) O-glycosylated plasma membrane protein that acts as a sensor for cell wall integrity signaling and activates the pathway	http://genolevures.org/elt/CAGL/CAGL0G00858g
22	CAGL0G01672G	CAGL0G01672g	YES	NO	YES		highly similar to uniprot|Q06103 Saccharomyces cerevisiae YPR108w RPN7 Essential, non-ATPase regulatory subunit of the 26S proteasome, similar to another S. cerevisiae regulatory subunit, Rpn5p, as well as to mammalian proteasome subunits	http://genolevures.org/elt/CAGL/CAGL0G01672g
23	CAGL0G01947G	CAGL0G01947g	YES	YES	NO		similar to uniprot|P36152 Saccharomyces cerevisiae YKR071c DRE2 Protein of unknown function required for iron-sulfur cluster assembly and sister chromatid cohesion	http://genolevures.org/elt/CAGL/CAGL0G01947g
24	CAGL0G02101G	CAGL0G02101g	YES	YES	NO		highly similar to uniprot|P36156 Saccharomyces cerevisiae YKR076w ECM4 Omega class glutathione transferase	http://genolevures.org/elt/CAGL/CAGL0G02101g
25	CAGL0G03289G	CAGL0G03289g	YES	YES	NO		highly similar to uniprot|P09435 Saccharomyces cerevisiae YBL075c SSA3 (ohnolog of YER103W) ATPase involved in protein folding and the response to stress	http://genolevures.org/elt/CAGL/CAGL0G03289g
26	CAGL0G03773G	CAGL0G03773g	YES	NO	YES		similar to uniprot|Q12164 Saccharomyces cerevisiae YLL023c Protein of unknown function	http://genolevures.org/elt/CAGL/CAGL0G03773g
27	CAGL0G03905G	CAGL0G03905g	YES	NO	YES		similar to uniprot|Q07821 Saccharomyces cerevisiae YLL027w ISA1 Mitochondrial matrix protein involved in biogenesis of the iron-sulfur (Fe/S) cluster of Fe/S proteins, isa1 deletion causes loss of mitochondrial DNA and respiratory deficienc	http://genolevures.org/elt/CAGL/CAGL0G03905g
28	CAGL0G03927G	CAGL0G03927g	YES	YES	NO		highly similar to uniprot|Q07824 Saccharomyces cerevisiae YLL028w TPO1 Polyamine transporter that recognizes spermine, putrescine, and spermidine	http://genolevures.org/elt/CAGL/CAGL0G03927g
29	CAGL0G05632G	CAGL0G05632g	YES	NO	YES		similar to uniprot|Q07629 Saccharomyces cerevisiae YDL218w Putative protein of unknown function	http://genolevures.org/elt/CAGL/CAGL0G05632g
30	CAGL0G05830G	CAGL0G05830g	YES	NO	YES		weakly similar to uniprot|P38845 Saccharomyces cerevisiae YHR146w CRP1 (ohnolog of YNL173C) Protein that binds to cruciform DNA structures	http://genolevures.org/elt/CAGL/CAGL0G05830g
31	CAGL0G07271G	CAGL0G07271g	YES	YES	YES		highly similar to uniprot|P34760 Saccharomyces cerevisiae YML028w TSA1 (ohnolog of YDR453C) Thioredoxin peroxidase, acts as both a ribosome-associated and free cytoplasmic antioxidant	http://genolevures.org/elt/CAGL/CAGL0G07271g
32	CAGL0G08151G	CAGL0G08151g	YES	NO	YES		highly similar to uniprot|Q03835 Saccharomyces cerevisiae YDR098c GRX3 (ohnolog of YER174C) Hydroperoxide and superoxide-radical responsive glutathione-dependent oxidoreductase	http://genolevures.org/elt/CAGL/CAGL0G08151g
33	CAGL0G09977G	CAGL0G09977g	YES	YES	NO		similar to uniprot|Q06625 Saccharomyces cerevisiae YPR184w GDB1 Glycogen debranching enzyme containing glucanotranferase and alpha-1,6-amyloglucosidase activities, required for glycogen degradatio	http://genolevures.org/elt/CAGL/CAGL0G09977g
34	CAGL0H00704G	CAGL0H00704g	YES	NO	YES		no similarity	http://genolevures.org/elt/CAGL/CAGL0H00704g
35	CAGL0H04631G	CAGL0H04631g	YES	YES	YES		similar to uniprot|P19880 Saccharomyces cerevisiae YML007w YAP1 (ohnolog of YDR423C) Basic leucine zipper (bZIP) transcription factor required for oxidative stress tolerance	http://genolevures.org/elt/CAGL/CAGL0H04631g
36	CAGL0H05137G	CAGL0H05137g	YES	YES	NO		highly similar to uniprot|P54115 Saccharomyces cerevisiae YPL061w ALD6 Cytosolic aldehyde dehydrogenase, activated by Mg2+ and utilizes NADP+ as the preferred coenzyme	http://genolevures.org/elt/CAGL/CAGL0H05137g
37	CAGL0H05665G	CAGL0H05665g	YES	YES	YES		highly similar to uniprot|P41921 Saccharomyces cerevisiae YPL091w GLR1 Cytosolic and mitochondrial glutathione oxidoreductase, converts oxidized glutathione to reduced glutathione	http://genolevures.org/elt/CAGL/CAGL0H05665g
38	CAGL0H05973G	CAGL0H05973g	YES	NO	YES		similar to uniprot|Q02872 Saccharomyces cerevisiae YPL108w Cytoplasmic protein of unknown function	http://genolevures.org/elt/CAGL/CAGL0H05973g
39	CAGL0H05995G	CAGL0H05995g	YES	YES	YES		similar to uniprot|P39721 Saccharomyces cerevisiae YAL049c Cytoplasmic protein of unknown function, potential Hsp82p interactor	http://genolevures.org/elt/CAGL/CAGL0H05995g
40	CAGL0H06017G	CAGL0H06017g	YES	YES	YES		similar to uniprot|P38124 Saccharomyces cerevisiae YBR008c FLR1 Plasma membrane multidrug transporter of the major facilitator superfamily, involved in efflux of fluconazole, diazaborine, benomyl, methotrexate, and other drugs	http://genolevures.org/elt/CAGL/CAGL0H06017g
41	CAGL0H06853G	CAGL0H06853g	YES	YES	YES		highly similar to uniprot|Q04894 Saccharomyces cerevisiae YMR318c ADH6 NADPH-dependent medium chain alcohol dehydrogenase with broad substrate specificity	http://genolevures.org/elt/CAGL/CAGL0H06853g
42	CAGL0H07557G	CAGL0H07557g	YES	NO	YES		some similarities with uniprot|P32805 Saccharomyces cerevisiae YGL254w FZF1 Transcription factor involved in sulfite metabolism, sole identified regulatory target is SSU1, overexpression suppresses sulfite-sensitivity of many unrelated mutants due to hyperactivation of SSU1, contains five zinc finge	http://genolevures.org/elt/CAGL/CAGL0H07557g
43	CAGL0H07579G	CAGL0H07579g	YES	YES	NO		highly similar to uniprot|P04807 Saccharomyces cerevisiae YGL253w HXK2 (ohnolog of YFR053C) Hexokinase isoenzyme 2 that catalyzes phosphorylation of glucose in the cytosol	http://genolevures.org/elt/CAGL/CAGL0H07579g
44	CAGL0H09680G	CAGL0H09680g	YES	YES	NO		similar to uniprot|P33332 Saccharomyces cerevisiae YER008c SEC3 Non-essential subunit of the exocyst complex (Sec3p, Sec5p, Sec6p, Sec8p, Sec10p, Sec15p, Exo70p, Exo84p) which mediates targeting of post-Golgi vesicles to sites of active exocytosis	http://genolevures.org/elt/CAGL/CAGL0H09680g
45	CAGL0I00462G	CAGL0I00462g	YES	YES	YES		similar to uniprot|Q05905 Saccharomyces cerevisiae YLR301w Protein of unknown function that interacts with Sec72p	http://genolevures.org/elt/CAGL/CAGL0I00462g
46	CAGL0I01100G	CAGL0I01100g	YES	YES	NO		highly similar to uniprot|P14065 Saccharomyces cerevisiae YOR120w GCY1 (ohnolog of YDR368W) Putative NADP(+) coupled glycerol dehydrogenase, proposed to be involved in an alternative pathway for glycerol catabolism	http://genolevures.org/elt/CAGL/CAGL0I01100g
47	CAGL0I01122G	CAGL0I01122g	YES	NO	YES		highly similar to uniprot|P38715 Saccharomyces cerevisiae YHR104w GRE3 Aldose reductase involved in methylglyoxal, d-xylose and arabinose metabolism	http://genolevures.org/elt/CAGL/CAGL0I01122g
48	CAGL0I01166G	CAGL0I01166g	YES	YES	YES		response to oxidative stress [GO:0006979]	http://genolevures.org/elt/CAGL/CAGL0I01166g
49	CAGL0I01980G	CAGL0I01980g	YES	YES	NO		highly similar to uniprot|P29509 Saccharomyces cerevisiae YDR353w TRR1 (ohnolog of YHR106W) Cytoplasmic thioredoxin reductase, key regulatory enzyme that determines the redox state of the thioredoxin system, which acts as a disulfide reductase system and protects cells against both oxidative and reductive stress	http://genolevures.org/elt/CAGL/CAGL0I01980g
50	CAGL0I02024G	CAGL0I02024g	YES	YES	NO		highly similar to uniprot|Q03558 Saccharomyces cerevisiae YHR179w OYE2 Widely conserved NADPH oxidoreductase containing flavin mononucleotide (FMN), homologous to Oye3p with slight differences in ligand binding and catalytic properties	http://genolevures.org/elt/CAGL/CAGL0I02024g
51	CAGL0I02574G	CAGL0I02574g	YES	YES	YES		highly similar to uniprot|Q03558 Saccharomyces cerevisiae YHR179w OYE2 Widely conserved NADPH oxidoreductase containing flavin mononucleotide (FMN), homologous to Oye3p with slight differences in ligand binding and catalytic properties	http://genolevures.org/elt/CAGL/CAGL0I02574g
52	CAGL0I04246G	CAGL0I04246g	YES	NO	YES		weakly similar to uniprot|P53032 Saccharomyces cerevisiae YGL162w SUT1 (ohnolog of YPR009W) Transcription factor of the Zn[II]2Cys6 family involved in sterol uptake	http://genolevures.org/elt/CAGL/CAGL0I04246g
53	CAGL0I04884G	CAGL0I04884g	YES	YES	YES		highly similar to uniprot|P40327 Saccharomyces cerevisiae YDL007w RPT2 One of six ATPases of the 19S regulatory particle of the 26S proteasome involved in the degradation of ubiquitinated substrate	http://genolevures.org/elt/CAGL/CAGL0I04884g
54	CAGL0I09009G	CAGL0I09009g	YES	NO	YES		similar to uniprot|P38635 Saccharomyces cerevisiae YFR025c HIS2 Histidinolphosphatase, catalyzes the eighth step in histidine biosynthesis	http://genolevures.org/elt/CAGL/CAGL0I09009g
55	CAGL0I09394G	CAGL0I09394g	YES	YES	NO		similar to uniprot|P38345 Saccharomyces cerevisiae YBR269c Putative protein of unknown function	http://genolevures.org/elt/CAGL/CAGL0I09394g
56	CAGL0I10010G	CAGL0I10010g	YES	NO	YES		similar to uniprot|P53286 Saccharomyces cerevisiae YGR142w BTN2 (ohnolog of YPR158W) v-SNARE binding protein that facilitates specific protein retrieval from a late endosome to the Golgi	http://genolevures.org/elt/CAGL/CAGL0I10010g
57	CAGL0J00451G	CAGL0J00451g	YES	YES	NO		highly similar to uniprot|P00359 Saccharomyces cerevisiae YGR192c TDH3 (ohnolog of YJR009C) Glyceraldehyde-3-phosphate dehydrogenase, isozyme 3, involved in glycolysis and gluconeogenesis	http://genolevures.org/elt/CAGL/CAGL0J00451g
58	CAGL0J00561G	CAGL0J00561g	YES	YES	YES		similar to uniprot|P38765 Saccharomyces cerevisiae YHR029c YHI9 Protein of unknown function	http://genolevures.org/elt/CAGL/CAGL0J00561g
59	CAGL0J00583G	CAGL0J00583g	YES	NO	YES		similar to uniprot|P18962 Saccharomyces cerevisiae YHR028c DAP2 Dipeptidyl aminopeptidase, synthesized as a glycosylated precursor	http://genolevures.org/elt/CAGL/CAGL0J00583g
60	CAGL0J01353G	CAGL0J01353g	YES	NO	YES		similar to uniprot|P40341 Saccharomyces cerevisiae YMR089c YTA12 Component, with Afg3p, of the mitochondrial inner membrane m-AAA protease that mediates degradation of misfolded or unassembled proteins and is also required for correct assembly of mitochondrial enzyme complexes	http://genolevures.org/elt/CAGL/CAGL0J01353g
61	CAGL0J03190G	CAGL0J03190g	YES	NO	YES		similar to uniprot|P40045 Saccharomyces cerevisiae YER071c Protein of unknown function	http://genolevures.org/elt/CAGL/CAGL0J03190g
62	CAGL0J03212G	CAGL0J03212g	YES	YES	YES		highly similar to uniprot|P40047 Saccharomyces cerevisiae YER073w ALD5 Mitochondrial aldehyde dehydrogenase, involved in regulation or biosynthesis of electron transport chain components and acetate formation	http://genolevures.org/elt/CAGL/CAGL0J03212g
63	CAGL0J04048G	CAGL0J04048g	YES	YES	YES		highly similar to uniprot|Q12056 Saccharomyces cerevisiae YOR226c ISU2 (ohnolog of YPL135W) Conserved protein of the mitochondrial matrix, required for synthesis of mitochondrial and cytosolic iron-sulfur proteins, performs a scaffolding function in mitochondria during Fe/S cluster assembly	http://genolevures.org/elt/CAGL/CAGL0J04048g
64	CAGL0J05720G	CAGL0J05720g	YES	YES	NO		similar to uniprot|P53903 Saccharomyces cerevisiae YNL149c PGA2 Essential protein required for maturation of Gas1p and Pho8p	http://genolevures.org/elt/CAGL/CAGL0J05720g
65	CAGL0J05852G	CAGL0J05852g	YES	NO	YES		weakly similar to uniprot|P40580 Saccharomyces cerevisiae YIR036c IRC24 Putative benzil reductase	http://genolevures.org/elt/CAGL/CAGL0J05852g
66	CAGL0J07128G	CAGL0J07128g	YES	YES	YES		similar to uniprot|P39721 Saccharomyces cerevisiae YAL049c Cytoplasmic protein of unknown function, potential Hsp82p interactor	http://genolevures.org/elt/CAGL/CAGL0J07128g
67	CAGL0J07612G	CAGL0J07612g	YES	NO	YES		highly similar to uniprot|P11412 Saccharomyces cerevisiae YNL241c ZWF1 Glucose-6-phosphate dehydrogenase (G6PD), catalyzes the first step of the pentose phosphate pathway	http://genolevures.org/elt/CAGL/CAGL0J07612g
68	CAGL0J09262G	CAGL0J09262g	YES	NO	YES		similar to uniprot|P01098 Saccharomyces cerevisiae YDL130wa STF1 (ohnolog of YDL181W) Protein involved in regulation of the mitochondrial F1F0-ATP synthase	http://genolevures.org/elt/CAGL/CAGL0J09262g
69	CAGL0K00319G	CAGL0K00319g	YES	NO	YES		highly similar to uniprot|P22515 Saccharomyces cerevisiae YKL210w UBA1 Ubiquitin activating enzyme (E1), involved in ubiquitin-mediated protein degradation and essential for viabilit	http://genolevures.org/elt/CAGL/CAGL0K00319g
70	CAGL0K01683G	CAGL0K01683g	YES	YES	NO		highly similar to uniprot|Q00055 Saccharomyces cerevisiae YDL022w GPD1 (ohnolog of YOL059W) NAD-dependent glycerol-3-phosphate dehydrogenase, key enzyme of glycerol synthesis, essential for growth under osmotic stress	http://genolevures.org/elt/CAGL/CAGL0K01683g
71	CAGL0K01727G	CAGL0K01727g	YES	NO	YES		similar to uniprot|Q03465 Saccharomyces cerevisiae YDL020c RPN4 Transcription factor that stimulates expression of proteasome genes	http://genolevures.org/elt/CAGL/CAGL0K01727g
72	CAGL0K01749G	CAGL0K01749g	YES	NO	YES		similar to uniprot|Q12451 Saccharomyces cerevisiae YDL019c OSH2 (ohnolog of YAR042W) Member of an oxysterol-binding protein family with seven members in S. cerevisiae	http://genolevures.org/elt/CAGL/CAGL0K01749g
73	CAGL0K02761G	CAGL0K02761g	YES	NO	YES		similar to uniprot|P38753 Saccharomyces cerevisiae YHL002w HSE1 Subunit of the endosomal Vps27p-Hse1p complex required for sorting of ubiquitinated membrane proteins into intralumenal vesicles prior to vacuolar degradation, as well as for recycling of Golgi proteins and formation of lumenal membranes	http://genolevures.org/elt/CAGL/CAGL0K02761g
74	CAGL0K05401G	CAGL0K05401g	YES	NO	YES		similar to uniprot|Q12284 Saccharomyces cerevisiae YPR037c ERV2 Flavin-linked sulfhydryl oxidase localized to the endoplasmic reticulum lumen, involved in disulfide bond formation within the ER	http://genolevures.org/elt/CAGL/CAGL0K05401g
75	CAGL0K05973G	CAGL0K05973g	YES	NO	YES		highly similar to uniprot|P19882 Saccharomyces cerevisiae YLR259c HSP60 Tetradecameric mitochondrial chaperonin required for ATP-dependent folding of precursor polypeptides and complex assembly	http://genolevures.org/elt/CAGL/CAGL0K05973g
76	CAGL0K08800G	CAGL0K08800g	YES	YES	YES		similar to uniprot|Q03677 Saccharomyces cerevisiae YMR009w ADI1 Acireductone dioxygenease involved in the methionine salvage pathway	http://genolevures.org/elt/CAGL/CAGL0K08800g
77	CAGL0K09702G	CAGL0K09702g	YES	YES	YES		similar to uniprot|P53912 Saccharomyces cerevisiae YNL134c Putative protein of unknown function with similarity to dehydrogenases from other model organisms	http://genolevures.org/elt/CAGL/CAGL0K09702g
78	CAGL0K10890G	CAGL0K10890g	YES	YES	YES		highly similar to uniprot|Q03558 Saccharomyces cerevisiae YHR179w OYE2 Widely conserved NADPH oxidoreductase containing flavin mononucleotide (FMN), homologous to Oye3p with slight differences in ligand binding and catalytic properties	http://genolevures.org/elt/CAGL/CAGL0K10890g
79	CAGL0K11297G	CAGL0K11297g	YES	YES	NO		similar to uniprot|Q03786 Saccharomyces cerevisiae YDR248c Putative protein of unknown function	http://genolevures.org/elt/CAGL/CAGL0K11297g
80	CAGL0K12958G	CAGL0K12958g	YES	YES	YES		similar to uniprot|Q03102 Saccharomyces cerevisiae YML131w Putative protein of unknown function with similarity to medium chain dehydrogenase/reductases	http://genolevures.org/elt/CAGL/CAGL0K12958g
81	CAGL0L00803G	CAGL0L00803g	YES	NO	YES		some similarities with uniprot|P40036 Saccharomyces cerevisiae YER054c GIP2 (ohnolog of YIL045W) Putative regulatory subunit of the protein phosphatase Glc7p, involved in glycogen metabolism	http://genolevures.org/elt/CAGL/CAGL0L00803g
82	CAGL0L01111G	CAGL0L01111g	YES	NO	YES		highly similar to uniprot|P32771 Saccharomyces cerevisiae YDL168w SFA1 Bifunctional enzyme containing both alcohol dehydrogenase and glutathione-dependent formaldehyde dehydrogenase activities, functions in formaldehyde detoxification and formation of long chain and complex alcohols, regulated by Hog1p-Sko1p	http://genolevures.org/elt/CAGL/CAGL0L01111g
83	CAGL0L01177G	CAGL0L01177g	YES	YES	NO		highly similar to uniprot|P32614 Saccharomyces cerevisiae YEL047c (ohnolog of YJR051W) Soluble fumarate reductase, required with isoenzyme Osm1p for anaerobic growth	http://genolevures.org/elt/CAGL/CAGL0L01177g
84	CAGL0L01507G	CAGL0L01507g	YES	YES	NO		similar to uniprot|Q04693 Saccharomyces cerevisiae YML049c RSE1 Protein involved in pre-mRNA splicing	http://genolevures.org/elt/CAGL/CAGL0L01507g
85	CAGL0L03630G	CAGL0L03630g	YES	NO	YES		highly similar to uniprot|P32477 Saccharomyces cerevisiae YJL101c GSH1 Gamma glutamylcysteine synthetase catalyzes the first step in glutathione (GSH) biosynthesis	http://genolevures.org/elt/CAGL/CAGL0L03630g
86	CAGL0L06402G	CAGL0L06402g	YES	YES	YES		highly similar to uniprot|P39109 Saccharomyces cerevisiae YDR135c YCF1 Vacuolar glutathione S-conjugate transporter of the ATP-binding cassette family, has a role in detoxifying metals such as cadmium, mercury, and arsenite	http://genolevures.org/elt/CAGL/CAGL0L06402g
87	CAGL0L07656G	CAGL0L07656g	YES	YES	NO		highly similar to uniprot|P50107 Saccharomyces cerevisiae YML004c GLO1 Monomeric glyoxalase I, catalyzes the detoxification of methylglyoxal (a by-product of glycolysis) via condensation with glutathione to produce S-D-lactoylglutathione	http://genolevures.org/elt/CAGL/CAGL0L07656g
88	CAGL0L09537G	CAGL0L09537g	YES	YES	YES		highly similar to uniprot|Q03558 Saccharomyces cerevisiae YHR179w OYE2 Widely conserved NADPH oxidoreductase containing flavin mononucleotide (FMN), homologous to Oye3p with slight differences in ligand binding and catalytic properties	http://genolevures.org/elt/CAGL/CAGL0L09537g
89	CAGL0L10186G	CAGL0L10186g	YES	NO	YES		some similarities with uniprot|Q08422 Saccharomyces cerevisiae YOR052c Nuclear protein of unknown function	http://genolevures.org/elt/CAGL/CAGL0L10186g
90	CAGL0L11154G	CAGL0L11154g	YES	YES	NO		similar to uniprot|Q04958 Saccharomyces cerevisiae YML059c NTE1 Serine esterase that deacylates exogenous lysophospholipids, homolog of human neuropathy target esterase (NTE)	http://genolevures.org/elt/CAGL/CAGL0L11154g
91	CAGL0M04675G	CAGL0M04675g	YES	YES	NO		similar to uniprot|Q12305 Saccharomyces cerevisiae YOR285w Protein of unknown function, localized to the mitochondrial outer membrane	http://genolevures.org/elt/CAGL/CAGL0M04675g
92	CAGL0M06237G	CAGL0M06237g	YES	YES	NO		highly similar to uniprot|P38295 Saccharomyces cerevisiae YBR177c EHT1 (ohnolog of YPL095C) Acyl-coenzymeA:ethanol O-acyltransferase that plays a minor role in medium-chain fatty acid ethyl ester biosynthesis	http://genolevures.org/elt/CAGL/CAGL0M06237g
93	CAGL0M09229G	CAGL0M09229g	YES	NO	YES		similar to uniprot|P47131 Saccharomyces cerevisiae YJR085c Putative protein of unknown function	http://genolevures.org/elt/CAGL/CAGL0M09229g
94	CAGL0M10571G	CAGL0M10571g	YES	YES	NO		similar to uniprot|P53629 Saccharomyces cerevisiae YNR019w ARE2 (ohnolog of YCR048W) Acyl-CoA:sterol acyltransferase, isozyme of Are1p	http://genolevures.org/elt/CAGL/CAGL0M10571g
95	CAGL0M11682G	CAGL0M11682g	YES	YES	YES		similar to uniprot|Q12259 Saccharomyces cerevisiae YLR108c (ohnolog of YDR132C) Protein of unknown function	http://genolevures.org/elt/CAGL/CAGL0M11682g
96	CAGL0M11902G	CAGL0M11902g	YES	NO	YES		similar to uniprot|P28003 Saccharomyces cerevisiae YAL034c FUN19 (ohnolog of YOR338W) Non-essential protein of unknown function	http://genolevures.org/elt/CAGL/CAGL0M11902g
97	CAGL0M14047G	CAGL0M14047g	YES	YES	NO		highly similar to uniprot|Q04894 Saccharomyces cerevisiae YMR318c ADH6 NADPH-dependent medium chain alcohol dehydrogenase with broad substrate specificity	http://genolevures.org/elt/CAGL/CAGL0M14047g
98	CAGL0M14091G	CAGL0M14091g	YES	YES	NO		similar to uniprot|Q984W6 Rhizobium loti Quinone reductase Organism	http://genolevures.org/elt/CAGL/CAGL0M14091g

## Sheet: Cap1p-dependant genes
#	ORF	GENE NAME	Select in STEP1	Select in STEP2	Select in STEP3	DESCRIPTION	LINK
1	orf19.1069	RPN4	YES	NO	YES	DNA binding protein with Cys2-His2 zinc-finger; putative regulator of proteasome genes; DNA recognition sequence (GAAGGCAAAA) enriched in regions upstream of proteasome genes; induced in core stress response	http://www.candidagenome.org/cgi-bin/locus.pl?locus=orf19.1069
2	orf19.1078	HBR2	YES	YES	NO	Uncharacterized protein, regulated by Gcn4p and hemoglobin; protein detected by mass spec in stationary phase cultures	http://www.candidagenome.org/cgi-bin/locus.pl?locus=orf19.1078
3	orf19.1149	MRF1	YES	NO	YES	Protein similar to mitochondrial respiratory proteins; increased transcription observed upon benomyl treatment; induced by farnesol, nitric oxide, core stress response; oxidative stress-induced via Cap1p	http://www.candidagenome.org/cgi-bin/locus.pl?locus=orf19.1149
4	orf19.1150	orf19.1150	YES	YES	YES	Predicted ORF in Assemblies 19, 20 and 21; regulated by Gcn2p and Gcn4p	http://www.candidagenome.org/cgi-bin/locus.pl?locus=orf19.1150
5	orf19.1159	orf19.1159	YES	YES	NO	Predicted ORF in Assemblies 19, 20 and 21; similar to A. nidulans CYSA serine O-trans-acetylase, suggesting that C. albicans uses an O-acetyl-serine (OAS) pathway of sulfur assimilation; induced upon biofilm formation	http://www.candidagenome.org/cgi-bin/locus.pl?locus=orf19.1159
6	orf19.1162	orf19.1162	YES	YES	YES	Predicted ORF in Assemblies 19, 20 and 21; increased transcription is observed upon benomyl treatment	http://www.candidagenome.org/cgi-bin/locus.pl?locus=orf19.1162
7	orf19.1237	ARO9	YES	NO	YES	Aromatic transaminase of the Ehrlich fusel oil pathway of aromatic alcohol biosynthesis; Rim101p-dependent pH-regulation (alkaline induced)	http://www.candidagenome.org/cgi-bin/locus.pl?locus=orf19.1237
8	orf19.125	EBP1	YES	YES	YES	NADPH oxidoreductase; interacts with phenolic substrates, such as 17beta-estradiol; possible role in response to estrogen; induced by oxidative and weak acid stress, nitric oxide, benomyl; activated by Cap1p, Mnl1p; no mammalian homolog	http://www.candidagenome.org/cgi-bin/locus.pl?locus=orf19.125
9	orf19.1277	orf19.1277	YES	NO	YES	Predicted ORF in Assemblies 19, 20 and 21; repressed by Rgt1p	http://www.candidagenome.org/cgi-bin/locus.pl?locus=orf19.1277
10	orf19.1339	CPY1	YES	NO	YES	Carboxypeptidase Y; transcriptionally regulated at yeast-hyphal transition or macrophage response; upregulated in the presence of human neutrophils; regulated by Gcn2p and Gcn4p; putative N-glycosylation	http://www.candidagenome.org/cgi-bin/locus.pl?locus=orf19.1339
11	orf19.1340	orf19.1340	YES	YES	YES	Predicted ORF in Assemblies 19, 20 and 21; protein level decreased in stationary phase cultures	http://www.candidagenome.org/cgi-bin/locus.pl?locus=orf19.1340
12	orf19.1393	orf19.1393	YES	YES	NO	S. cerevisiae ortholog YIA6 has NAD transporter activity, pyruvate secondary active transmembrane transporter activity, has role in mitochondrial pyruvate transport, NAD transport and localizes to mitochondrion	http://www.candidagenome.org/cgi-bin/locus.pl?locus=orf19.1393
13	orf19.1405	PHO13	YES	YES	NO	Transcription is regulated upon yeast-hyphal switch	http://www.candidagenome.org/cgi-bin/locus.pl?locus=orf19.1405
14	orf19.1496	orf19.1496	YES	YES	NO	Putative transcription factor with zinc finger DNA-binding motif	http://www.candidagenome.org/cgi-bin/locus.pl?locus=orf19.1496
15	orf19.1623	CAP1	YES	NO	YES	Transcription factor, AP-1 family; role in oxidative stress response and resistance, multidrug resistance; oxidative stress regulates nuclear localization; partially complements S. cerevisiae yap1 mutation; human neutrophil-induced	http://www.candidagenome.org/cgi-bin/locus.pl?locus=orf19.1623
16	orf19.1763	IFR1	YES	YES	YES	Predicted ORF in Assemblies 19, 20 and 21; induced by nitric oxide	http://www.candidagenome.org/cgi-bin/locus.pl?locus=orf19.1763
17	orf19.183	HIS3	YES	YES	NO	Imidazoleglycerol-phosphate dehydratase, enzyme of histidine biosynthesis; functionally complements S. cerevisiae his3-1 mutation; hyphal-induced expression; regulated by Gcn2p and Gcn4p; fungal-specific (no human or murine homolog)	http://www.candidagenome.org/cgi-bin/locus.pl?locus=orf19.183
18	orf19.1887	orf19.1887	YES	YES	NO	S. cerevisiae ortholog YEH1 has sterol esterase activity, has role in sterol metabolic process and localizes to integral to membrane, lipid particle	http://www.candidagenome.org/cgi-bin/locus.pl?locus=orf19.1887
19	orf19.2067	orf19.2067	YES	YES	NO	Predicted ORF in Assemblies 19, 20 and 21; expression upregulated during growth in the mouse cecum	http://www.candidagenome.org/cgi-bin/locus.pl?locus=orf19.2067
20	orf19.2104	orf19.2104	YES	YES	YES	S. cerevisiae ortholog JAC1 has chaperone binding, has role in iron-sulfur cluster assembly, aerobic respiration and localizes to mitochondrion	http://www.candidagenome.org/cgi-bin/locus.pl?locus=orf19.2104
21	orf19.2157	DAC1	YES	YES	NO	N-acetylglucosamine-6-phosphate (GlcNAcP) deacetylase; enzyme of N-acetylglucosamine utilization; required for wild-type hyphal growth and virulence in mouse systemic infection; gene is GlcNAc-induced	http://www.candidagenome.org/cgi-bin/locus.pl?locus=orf19.2157
22	orf19.2204	orf19.2204	YES	YES	YES	Ortholog of S. cerevisiae YPL264C	http://www.candidagenome.org/cgi-bin/locus.pl?locus=orf19.2204
23	orf19.2262	orf19.2262	YES	YES	YES	Predicted ORF in Assemblies 19, 20 and 21; similar to quinone oxidoreductases; increased transcription is observed upon benomyl treatment; induced by nitric oxide; oxidative stress-induced via Cap1p	http://www.candidagenome.org/cgi-bin/locus.pl?locus=orf19.2262
24	orf19.2282	orf19.2282	YES	YES	NO	ORF, Uncharacterized	http://www.candidagenome.org/cgi-bin/locus.pl?locus=orf19.2282
25	orf19.2313	orf19.2313	YES	YES	YES	ORF, Uncharacterized	http://www.candidagenome.org/cgi-bin/locus.pl?locus=orf19.2313
26	orf19.2337	ALP1	YES	YES	YES	Putative high-affinity basic amino acid permease; fungal-specific (no human or murine homolog)	http://www.candidagenome.org/cgi-bin/locus.pl?locus=orf19.2337
27	orf19.2498	orf19.2498	YES	YES	NO	Predicted ORF in Assemblies 19, 20 and 21; oxidative stress-induced via Cap1p	http://www.candidagenome.org/cgi-bin/locus.pl?locus=orf19.2498
28	orf19.251	orf19.251	YES	NO	YES	ThiJ/PfpI protein; antigenic (Cand a 3 allergen); binds human immunoglobulin E; 2 N-glycosylation motifs; alkaline, fluconazole, Hog1p-downregulated; induced in core stress response or by oxidative stress (via Cap1p); induced by hypoxia	http://www.candidagenome.org/cgi-bin/locus.pl?locus=orf19.251
29	orf19.2618	MET2	YES	NO	YES	Putative homoserine acetyltransferase; Gcn4p-regulated; macrophage/pseudohyphal-repressed; not greatly biofilm induced, in contrast to many sulfur amino acid metabolic genes; no human or murine homolog; virulence-group-correlated expression	http://www.candidagenome.org/cgi-bin/locus.pl?locus=orf19.2618
30	orf19.2730	orf19.2730	YES	YES	NO	ORF, Uncharacterized	http://www.candidagenome.org/cgi-bin/locus.pl?locus=orf19.2730
31	orf19.2749	orf19.2749	YES	YES	NO	Predicted ORF in Assemblies 19, 20 and 21; transcriptionally activated by Mnl1p under weak acid stress	http://www.candidagenome.org/cgi-bin/locus.pl?locus=orf19.2749
32	orf19.2862	RIB1	YES	YES	YES	Putative GTP cyclohydrolase II; enzyme of riboflavin biosynthesis; fungal-specific (no human or murine homolog)	http://www.candidagenome.org/cgi-bin/locus.pl?locus=orf19.2862
33	orf19.2977	orf19.2977	YES	NO	YES	ORF, Uncharacterized	http://www.candidagenome.org/cgi-bin/locus.pl?locus=orf19.2977
34	orf19.2978	orf19.2978	YES	YES	NO	ORF, Uncharacterized	http://www.candidagenome.org/cgi-bin/locus.pl?locus=orf19.2978
35	orf19.3026	MAS1	YES	YES	NO	Predicted ORF in Assemblies 19, 20 and 21; transcription is regulated by Nrg1p; oxidative stress-induced via Cap1p	http://www.candidagenome.org/cgi-bin/locus.pl?locus=orf19.3026
36	orf19.3059	SUA71	YES	NO	YES	Predicted transcriptional regulator; downregulated during planktonic growth, whereas related SUA72 is induced; transcription is positively regulated by Tbf1p	http://www.candidagenome.org/cgi-bin/locus.pl?locus=orf19.3059
37	orf19.308	orf19.308	YES	YES	NO	ORF, Uncharacterized	http://www.candidagenome.org/cgi-bin/locus.pl?locus=orf19.308
38	orf19.3105	orf19.3105	YES	NO	YES	Putative cytochrome P450 protein; possibly an essential gene, disruptants not obtained by UAU1 method	http://www.candidagenome.org/cgi-bin/locus.pl?locus=orf19.3105
39	orf19.3106	MET16	YES	YES	YES	Putative 3'-phosphoadenylsulfate reductase; sulfur amino acid metabolism; reports differ on regulation during biofilm formation; fungal-specific (no human/murine homolog); possibly an essential gene, disruptants not obtained by UAU1 method	http://www.candidagenome.org/cgi-bin/locus.pl?locus=orf19.3106
40	orf19.3112	ZRT1	YES	NO	YES	Protein described as zinc transporter; hyphal- and macrophage-induced; alkaline upregulated by Rim101p; induced upon adherence to polystyrene	http://www.candidagenome.org/cgi-bin/locus.pl?locus=orf19.3112
41	orf19.3121	GST1	YES	YES	YES	Predicted ORF in Assemblies 19, 20 and 21; upregulated in the presence of human neutrophils; expression is regulated upon white-opaque switching; increased transcription is observed upon benomyl treatment	http://www.candidagenome.org/cgi-bin/locus.pl?locus=orf19.3121
42	orf19.3122	ARR3	YES	YES	YES	Protein not essential for viability; similar to S. cerevisiae Arr3p, which is an arsenite transporter of the plasma membrane required for resistance to arsenic compounds; benomyl-induced; Gcn4p-regulated	http://www.candidagenome.org/cgi-bin/locus.pl?locus=orf19.3122
43	orf19.3130	orf19.3130	YES	YES	YES	Predicted ORF in Assemblies 19, 20 and 21; possibly an essential gene, disruptants not obtained by UAU1 method	http://www.candidagenome.org/cgi-bin/locus.pl?locus=orf19.3130
44	orf19.3131	OYE32	YES	YES	YES	Protein of NAD(P)H oxidoreductase family; induced by nitric oxide, amphotericin B, oxidative stress (via Cap1p); increased transcription associated with MDR1 overexpression or benomyl treatment; macrophage-downregulated protein abundance	http://www.candidagenome.org/cgi-bin/locus.pl?locus=orf19.3131
45	orf19.3139	orf19.3139	YES	YES	YES	Predicted ORF in Assemblies 19, 20 and 21; increased transcription is observed upon benomyl treatment; oxidative stress-induced via Cap1p	http://www.candidagenome.org/cgi-bin/locus.pl?locus=orf19.3139
46	orf19.3150	GRE2	YES	NO	YES	Protein described as a reductase; transcription is regulated by Nrg1p and Tup1p; benomyl-induced; hyphal-induced; macrophage/pseudohyphal-repressed; expression greater in low iron; reported to be involved in osmotic stress response	http://www.candidagenome.org/cgi-bin/locus.pl?locus=orf19.3150
47	orf19.318	orf19.318	YES	YES	NO	S. cerevisiae ortholog IBA57 has role in iron-sulfur cluster assembly and localizes to mitochondrial matrix	http://www.candidagenome.org/cgi-bin/locus.pl?locus=orf19.318
48	orf19.321	orf19.321	YES	YES	YES	S. cerevisiae ortholog MUP3 has L-methionine transmembrane transporter activity and has role in amino acid transport	http://www.candidagenome.org/cgi-bin/locus.pl?locus=orf19.321
49	orf19.3218	orf19.3218	YES	YES	NO	Putative multidrug resistance protein; upregulated by Efg1p	http://www.candidagenome.org/cgi-bin/locus.pl?locus=orf19.3218
50	orf19.3395	orf19.3395	YES	YES	YES	Predicted membrane transporter, member of the drug:proton antiporter (12 spanner) (DHA1) family, major facilitator superfamily (MFS); induced by nitric oxide, oxidative stress, alpha pheromone; fungal-specific (no human or murine homolog)	http://www.candidagenome.org/cgi-bin/locus.pl?locus=orf19.3395
51	orf19.3433	OYE23	YES	YES	YES	Putative NAPDH dehydrogenase; induced by nitric oxide, benomyl; oxidative stress-induced via Cap1p; fungal-specific (no human or murine homolog)	http://www.candidagenome.org/cgi-bin/locus.pl?locus=orf19.3433
52	orf19.3463	orf19.3463	YES	YES	NO	S. cerevisiae ortholog LSG1 has role in ribosomal large subunit assembly, conjugation with cellular fusion, ribosomal subunit export from nucleus, ascospore formation and localizes to cytoplasm, mating projection tip	http://www.candidagenome.org/cgi-bin/locus.pl?locus=orf19.3463
53	orf19.3482	orf19.3482	YES	YES	NO	S. cerevisiae ortholog NPY1 has NAD+ diphosphatase activity, has role in NADH metabolic process and localizes to peroxisome	http://www.candidagenome.org/cgi-bin/locus.pl?locus=orf19.3482
54	orf19.3507	MCR1	YES	NO	YES	Protein described as NADH-cytochrome-b5 reductase; soluble protein in hyphae; biofilm induced; alkaline downregulated; ketoconazole or flucytosine induced, farnesol-induced	http://www.candidagenome.org/cgi-bin/locus.pl?locus=orf19.3507
55	orf19.3508	orf19.3508	YES	NO	YES	Predicted ORF in Assemblies 19, 20 and 21; protein detected by mass spec in stationary phase cultures	http://www.candidagenome.org/cgi-bin/locus.pl?locus=orf19.3508
56	orf19.3538	FRE9	YES	NO	YES	Protein similar to ferric reductase Fre10p; alkaline upregulated; ciclopirox olamine induced; induced by nitric oxi	http://www.candidagenome.org/cgi-bin/locus.pl?locus=orf19.3538
57	orf19.3586	orf19.3586	YES	YES	NO	ORF, Uncharacterized	http://www.candidagenome.org/cgi-bin/locus.pl?locus=orf19.3586
58	orf19.3606	orf19.3606	YES	YES	NO	Predicted ORF in Assemblies 19, 20 and 21; transcriptionally activated by Mnl1p under weak acid stress	http://www.candidagenome.org/cgi-bin/locus.pl?locus=orf19.3606
59	orf19.3639	orf19.3639	YES	YES	YES	S. cerevisiae ortholog MAG1 has alkylbase DNA N-glycosylase activity and has role in base-excision repair, AP site formation, DNA dealkylation involved in DNA repair	http://www.candidagenome.org/cgi-bin/locus.pl?locus=orf19.3639
60	orf19.3644	orf19.3644	YES	NO	YES	Predicted ORF in Assemblies 19, 20 and 21; greater mRNA abundance observed in a cyr1 homozygous null mutant than in wild type	http://www.candidagenome.org/cgi-bin/locus.pl?locus=orf19.3644
61	orf19.3661	orf19.3661	YES	YES	NO	Predicted ORF in Assemblies 19, 20 and 21; transcriptionally activated by Mnl1p under weak acid stress	http://www.candidagenome.org/cgi-bin/locus.pl?locus=orf19.3661
62	orf19.3668	HGT2	YES	YES	NO	Putative glucose transporter of the major facilitator superfamily; the C. albicans glucose transporter family comprises 20 members; 12 probable membrane-spanning segments; expressed in rich medium with 2% glucose	http://www.candidagenome.org/cgi-bin/locus.pl?locus=orf19.3668
63	orf19.3841	orf19.3841	YES	YES	NO	S. cerevisiae ortholog ATG1 has protein serine/threonine kinase activity and has role in mitochondrion degradation, autophagic vacuole assembly, piecemeal microautophagy of nucleus, CVT pathway, protein phosphorylation	http://www.candidagenome.org/cgi-bin/locus.pl?locus=orf19.3841
64	orf19.4145	ZCF20	YES	YES	NO	Predicted zinc-finger protein of unknown function	http://www.candidagenome.org/cgi-bin/locus.pl?locus=orf19.4145
65	orf19.417	orf19.417	YES	YES	NO	S. cerevisiae ortholog MTM1 has metallochaperone activity, has role in manganese ion transport and localizes to mitochondrion	http://www.candidagenome.org/cgi-bin/locus.pl?locus=orf19.417
66	orf19.4309	GRP2	YES	NO	YES	Similar to S. cerevisiae Gre2p (methylglyoxal reductase); antigenic in human; regulation associated with azole resistance; induced in core stress response or by oxidative stress (via Cap1p), fluphenazine, benomyl, or fluconazole (long term)	http://www.candidagenome.org/cgi-bin/locus.pl?locus=orf19.4309
67	orf19.432	orf19.432	YES	YES	NO	Ortholog of S. cerevisiae YDR306C	http://www.candidagenome.org/cgi-bin/locus.pl?locus=orf19.432
68	orf19.4337	orf19.4337	YES	YES	NO	Predicted membrane transporter, member of the monocarboxylate porter (MCP) family, major facilitator superfamily (MFS	http://www.candidagenome.org/cgi-bin/locus.pl?locus=orf19.4337
69	orf19.4370	orf19.4370	YES	YES	NO	Predicted ORF in Assemblies 19, 20 and 21; induced by nitric oxide; oxidative stress-induced via Cap1p; fungal-specific (no human or murine homolog)	http://www.candidagenome.org/cgi-bin/locus.pl?locus=orf19.4370
70	orf19.4526	HSP30	YES	YES	NO	Putative heat shock protein; fluconazole-downregulated; amphotericin B induce	http://www.candidagenome.org/cgi-bin/locus.pl?locus=orf19.4526
71	orf19.4527	HGT1	YES	YES	NO	High-affinity glucose transporter, member of major facilitator superfamily; transcription induced by progesterone and by drugs including chloramphenicol and benomyl; likely essential for growth, based on an insertional mutagenesis strategy	http://www.candidagenome.org/cgi-bin/locus.pl?locus=orf19.4527
72	orf19.4531	orf19.4531	YES	YES	NO	Putative PDR-subfamily ABC transporter	http://www.candidagenome.org/cgi-bin/locus.pl?locus=orf19.4531
73	orf19.4820	orf19.4820	YES	YES	NO	S. cerevisiae ortholog YKL162C localizes to mitochondrion	http://www.candidagenome.org/cgi-bin/locus.pl?locus=orf19.4820
74	orf19.4871	ERO1	YES	NO	YES	Protein described as similar to S. cerevisiae Ero1p, which has a role in formation of disulfide bonds in the endoplasmic reticulum; fluconazole-induced; transcriptionally activated by Mnl1p under weak acid stress	http://www.candidagenome.org/cgi-bin/locus.pl?locus=orf19.4871
75	orf19.4898	orf19.4898	YES	NO	YES	Predicted ORF in Assemblies 19, 20 and 21; increased expression in response to prostaglandins	http://www.candidagenome.org/cgi-bin/locus.pl?locus=orf19.4898
76	orf19.4907	orf19.4907	YES	YES	YES	Predicted ORF in Assemblies 19, 20 and 21; increased transcription is observed upon fluphenazine treatment; possibly transcriptionally regulated by Tac1p; induced by nitric oxide; fungal-specific (no human or murine homolog)	http://www.candidagenome.org/cgi-bin/locus.pl?locus=orf19.4907
77	orf19.4975	HYR1	YES	YES	NO	GPI-anchored cell wall protein; hyphal-induced; macrophage-induced; repressed when co-cultured with neutrophils; role in resistance to killing by neutrophils; role in azole resistance; regulated by Rfg1p, Efg1p, Nrg1p, Tup1p, Cyr1p, Bcr1p	http://www.candidagenome.org/cgi-bin/locus.pl?locus=orf19.4975
78	orf19.5025	MET3	YES	NO	YES	Putative ATP sulfurlyase of sulfate assimilation; repressed by Met or Cys, Sfu1p, or in fluconazole-resistant isolate; strongly induced on biofilm formation, even in presence of Met and Cys; Hog1p-, caspofungin-, possibly adherence-induced	http://www.candidagenome.org/cgi-bin/locus.pl?locus=orf19.5025
79	orf19.5059	GCS1	YES	YES	NO	Gamma-glutamylcysteine synthetase; enzyme of glutathione synthesis, required for virulence; induced on early/intermediate biofilm formation, in low iron, H2O2, Cd, or presence of human neutrophils; possibly adherence-induced	http://www.candidagenome.org/cgi-bin/locus.pl?locus=orf19.5059
80	orf19.5094	BUL1	YES	NO	YES	Protein not essential for viability; macrophage/pseudohyphal-induced; similar to S. cerevisiae Bul1p, which may be involved in selection of substrates for ubiquitination	http://www.candidagenome.org/cgi-bin/locus.pl?locus=orf19.5094
81	orf19.5133	ZCF29	YES	YES	YES	Predicted zinc-finger protein of unknown function; null mutant displays sensitivity to caffeine and menadione, and resistance to fenpropimorph	http://www.candidagenome.org/cgi-bin/locus.pl?locus=orf19.5133
82	orf19.5257	LCB4	YES	NO	YES	Putative sphingosine kinase; expression is Tac1p-regulated	http://www.candidagenome.org/cgi-bin/locus.pl?locus=orf19.5257
83	orf19.5258	orf19.5258	YES	YES	NO	Predicted ORF in Assemblies 19, 20 and 21; induced by nitric oxide	http://www.candidagenome.org/cgi-bin/locus.pl?locus=orf19.5258
84	orf19.5259	orf19.5259	YES	YES	NO	ORF, Uncharacterized	http://www.candidagenome.org/cgi-bin/locus.pl?locus=orf19.5259
85	orf19.532	RBR2	YES	YES	NO	Cell wall protein; expression is repressed by Rim101p; expression is regulated upon white-opaque switching; transcription is repressed in response to alpha pheromone in SpiderM medium; macrophage-induced gene	http://www.candidagenome.org/cgi-bin/locus.pl?locus=orf19.532
86	orf19.5356	orf19.5356	YES	YES	NO	Predicted ORF in Assemblies 19, 20 and 21; downregulated during core stress response	http://www.candidagenome.org/cgi-bin/locus.pl?locus=orf19.5356
87	orf19.5517	orf19.5517	YES	YES	YES	Similar to alcohol dehydrogenases; increased transcription is observed upon benomyl treatment; induced by nitric oxide; induced in core stress response; oxidative stress-induced via Cap1p	http://www.candidagenome.org/cgi-bin/locus.pl?locus=orf19.5517
88	orf19.5604	MDR1	YES	YES	YES	Multidrug efflux pump of plasma membrane; MDR family of major facilitator transporter superfamily; methotrexate is preferred substrate; overexpression in drug-resistant clinical isolates confers fluconazole resistance	http://www.candidagenome.org/cgi-bin/locus.pl?locus=orf19.5604
89	orf19.570	IFF8	YES	YES	NO	Putative GPI-anchored protein of unknown function; decreased transcription is observed in an azole-resistant strain that overexpresses MDR1	http://www.candidagenome.org/cgi-bin/locus.pl?locus=orf19.570
90	orf19.5720	orf19.5720	YES	YES	NO	Predicted membrane transporter, member of the monocarboxylate porter (MCP) family, major facilitator superfamily (MFS); ketoconazole or caspofungin repressed	http://www.candidagenome.org/cgi-bin/locus.pl?locus=orf19.5720
91	orf19.5759	SNQ2	YES	YES	NO	Protein similar to S. cerevisiae Snq2p transporter; member of PDR subfamily of ABC family; transposon mutation affects filamentation; benomyl-induced transcription; detected at yeast-form cell plasma membrane by mass spec	http://www.candidagenome.org/cgi-bin/locus.pl?locus=orf19.5759
92	orf19.5770	OPT8	YES	YES	YES	Possible oligopeptide transporter; similar to Opt1p and to S. cerevisiae Ygl114wp, but not other OPTs; induced by nitric oxide, amphotericin B; expression of OPT6, -7, or -8 does not suppress defect of mutant lacking Opt1p, Opt2p, and Opt3p	http://www.candidagenome.org/cgi-bin/locus.pl?locus=orf19.5770
93	orf19.5811	MET1	YES	NO	YES	Putative uroporphyrin-3 C-methyltransferase; enzyme of methionine biosynthesis; upregulated in the presence of human whole blood or polymorphonuclear (PMN) cells; Hog1p-induced; fungal-specific (no human or murine homolog)	http://www.candidagenome.org/cgi-bin/locus.pl?locus=orf19.5811
94	orf19.5846	orf19.5846	YES	YES	NO	Predicted ORF in Assemblies 19, 20 and 21; possibly an essential gene, disruptants not obtained by UAU1 method	http://www.candidagenome.org/cgi-bin/locus.pl?locus=orf19.5846
95	orf19.6053	CIS2	YES	YES	NO	Putative role in regulation of biogenesis of the cell wall; upregulated in biofilm; Gcn4p-regulated	http://www.candidagenome.org/cgi-bin/locus.pl?locus=orf19.6053
96	orf19.6059	TTR1	YES	NO	YES	Putative glutaredoxin; described as a glutathione reductase; upregulated in the presence of human neutrophils, and upon benomyl treatment; alkaline downregulated; regulated by Gcn2p and Gcn4p; required for virulence in mouse model	http://www.candidagenome.org/cgi-bin/locus.pl?locus=orf19.6059
97	orf19.6086	LEU4	YES	NO	YES	Putative 2-isopropylmalalate synthase; regulated by Nrg1p, Mig1p, Tup1p, Gcn4p; upregulated in the presence of human whole blood or polymorphonuclear (PMN) cells; macrophage/pseudohyphal-repressed after 16h; fungal-specific	http://www.candidagenome.org/cgi-bin/locus.pl?locus=orf19.6086
98	orf19.6402	CYS3	YES	YES	YES	Predicted enzyme of sulfur amino acid biosynthesis; upregulated in biofilm; alkaline upregulated; amphotericin B induced; possibly adherence-induced; induced by heavy metal (cadmium) stress, oxidative stress (via Cap1p); Hog1p regulated	http://www.candidagenome.org/cgi-bin/locus.pl?locus=orf19.6402
99	orf19.6463	orf19.6463	YES	YES	NO	Predicted ORF in Assemblies 19, 20 and 21; putative ortholog of S. cerevisiae Yjr072cp; possibly essential for growth (however, depletion mutant is viable)	http://www.candidagenome.org/cgi-bin/locus.pl?locus=orf19.6463
100	orf19.6464	orf19.6464	YES	YES	YES	Predicted ORF in Assemblies 19, 20 and 21; induced upon adherence to polystyrene; oxidative stress-induced via Cap1p	http://www.candidagenome.org/cgi-bin/locus.pl?locus=orf19.6464
101	orf19.6478	YCF1	YES	NO	YES	Putative glutathione S-conjugate transporter; MRP/CFTR-subfamily, ABC transporter family; human neutrophil-induced; oxidative stress-induced via Cap1p; possible association with multidrug resistance; possibly an essential gene (UAU1 method)	http://www.candidagenome.org/cgi-bin/locus.pl?locus=orf19.6478
102	orf19.6484	orf19.6484	YES	YES	NO	ORF, Uncharacterized	http://www.candidagenome.org/cgi-bin/locus.pl?locus=orf19.6484
103	orf19.6529	CDC34	YES	YES	NO	Transcription is regulated by Nrg1p and Tup1p, and by Gcn2p and Gcn4p	http://www.candidagenome.org/cgi-bin/locus.pl?locus=orf19.6529
104	orf19.6548	ISU1	YES	YES	YES	Protein with similarity to NifU; possible role in iron-sulfur cluster biogenesis; transcriptionally regulated by iron; expression greater in low iron; transcription is upregulated in both intermediate and mature biofilms	http://www.candidagenome.org/cgi-bin/locus.pl?locus=orf19.6548
105	orf19.6554	orf19.6554	YES	NO	YES	Predicted ORF in Assemblies 19, 20 and 21; expression upregulated by ketoconazole, by hypoxia and during growth in the mouse cecum	http://www.candidagenome.org/cgi-bin/locus.pl?locus=orf19.6554
106	orf19.6586	orf19.6586	YES	YES	YES	Protein of unknown function; increased transcription observed upon benomyl treatment or in an azole-resistant strain that overexpresses MDR1; shows colony morphology-related gene regulation by Ssn6p; induced by nitric oxide	http://www.candidagenome.org/cgi-bin/locus.pl?locus=orf19.6586
107	orf19.6658	orf19.6658	YES	NO	YES	Predicted ORF from Assembly 19; removed from Assembly 20; subsequently reinstated in Assembly 21 based on comparative genome analysis; protein detected by mass spec in stationary phase cultures	http://www.candidagenome.org/cgi-bin/locus.pl?locus=orf19.6658
108	orf19.6659	GAP6	YES	YES	YES	Putative general amino acid permease; Plc1p-regulated; Gcn4p-regulated; fungal-specific (no human or murine homolog)	http://www.candidagenome.org/cgi-bin/locus.pl?locus=orf19.6659
109	orf19.675	orf19.675	YES	NO	YES	Similar to cell wall proteins; induced in core stress response and core caspofungin response; iron-regulated; amphotericin B, ketoconazole, and hypoxia induced; regulated by Cyr1p, Ssn6p	http://www.candidagenome.org/cgi-bin/locus.pl?locus=orf19.675
110	orf19.6757	GCY1	YES	NO	YES	Predicted ORF in Assemblies 19, 20 and 21; mutation confers hypersensitivity to toxic ergosterol analog; farnesol-downregulated; protein detected by mass spec in stationary phase cultures	http://www.candidagenome.org/cgi-bin/locus.pl?locus=orf19.6757
111	orf19.692	orf19.692	YES	YES	NO	ORF, Uncharacterized	http://www.candidagenome.org/cgi-bin/locus.pl?locus=orf19.692
112	orf19.6984	orf19.6984	YES	YES	NO	ORF, Uncharacterized	http://www.candidagenome.org/cgi-bin/locus.pl?locus=orf19.6984
113	orf19.7042	orf19.7042	YES	YES	YES	Increased transcription is observed upon benomyl treatment or in an azole-resistant strain that overexpresses MDR1; induced by nitric oxide	http://www.candidagenome.org/cgi-bin/locus.pl?locus=orf19.7042
114	orf19.7053	GAC1	YES	YES	NO	Protein described as similar to regulatory subunit of serine/threonine phosphoprotein phosphatase 1; fluconazole-induced; caspofungin repressed; transcriptionally activated by Mnl1p under weak acid stress; regulated by Nrg1p, Tup1p	http://www.candidagenome.org/cgi-bin/locus.pl?locus=orf19.7053
115	orf19.720	GST3	YES	YES	YES	Expression is regulated upon white-opaque switching; upregulated in the presence of human neutrophils; peroxide-induced; induced in response to alpha pheromone in SpiderM medium	http://www.candidagenome.org/cgi-bin/locus.pl?locus=orf19.720
116	orf19.7207	DOA4	YES	NO	YES	Protein not essential for viability; similar to S. cerevisiae Doa4p, which is ubiquitin hydrolase, involved in recycling ubiquitin from proteasome-bound ubiquitinated intermediates; oxidative stress-induced via Cap1p	http://www.candidagenome.org/cgi-bin/locus.pl?locus=orf19.7207
117	orf19.7235	orf19.7235	YES	YES	NO	Predicted ORF in Assemblies 19, 20 and 21; mutation confers hypersensitivity to amphotericin B	http://www.candidagenome.org/cgi-bin/locus.pl?locus=orf19.7235
118	orf19.7306	orf19.7306	YES	NO	YES	Protein of aldo-keto reductase family; increased transcription associated with MDR1 overexpression, benomyl or long-term fluconazole treatment; overexpression does not affect drug or oxidative stress sensitivity	http://www.candidagenome.org/cgi-bin/locus.pl?locus=orf19.7306
119	orf19.7313	SSU1	YES	NO	YES	Protein similar to S. cerevisiae Ssu1p sulfite transport protein; transposon mutation affects filamentous growth; regulated by Gcn2p and Gcn4p; induced by nitric oxide	http://www.candidagenome.org/cgi-bin/locus.pl?locus=orf19.7313
120	orf19.7374	CTA4	YES	YES	YES	Predicted transcription factor involved in response to nitric oxide; downregulated upon adherence to polystyrene; induced by nitric oxide; transcriptionally activated by Mnl1p under weak acid stress	http://www.candidagenome.org/cgi-bin/locus.pl?locus=orf19.7374
121	orf19.7438	UBA1	YES	NO	YES	Protein similar to S. cerevisiae Uba1p, which is a ubiquitin-activating enzyme that is essential for growth; protein level decreased in stationary phase cultures	http://www.candidagenome.org/cgi-bin/locus.pl?locus=orf19.7438
122	orf19.747	NBP35	YES	YES	NO	Similar to nucleotide-binding proteins; increased transcription is observed upon benomyl treatment; transcription is induced upon filamentous growth	http://www.candidagenome.org/cgi-bin/locus.pl?locus=orf19.747
123	orf19.7531	orf19.7531	YES	NO	YES	Protein detected by mass spec in stationary phase cultures; transcription is induced upon yeast-hyphal transition; benomyl or caspofungin induced	http://www.candidagenome.org/cgi-bin/locus.pl?locus=orf19.7531
124	orf19.7550	IFA14	YES	YES	YES	Predicted ORF in Assemblies 19, 20 and 21; Plc1p-regulated; transcription is induced in response to alpha pheromone in SpiderM medium	http://www.candidagenome.org/cgi-bin/locus.pl?locus=orf19.7550
125	orf19.7666	orf19.7666	YES	YES	YES	Predicted membrane transporter, member of the anion:cation symporter (ACS) family, major facilitator superfamily (MFS)	http://www.candidagenome.org/cgi-bin/locus.pl?locus=orf19.7666
126	orf19.847	YIM1	YES	YES	YES	Protein similar to protease of mitochondrial inner membrane; increased transcription is observed upon benomyl treatment; macrophage-downregulated gene	http://www.candidagenome.org/cgi-bin/locus.pl?locus=orf19.847
127	orf19.86	orf19.86	YES	NO	YES	Putative glutathione peroxidase; peroxide-induced; induced in response to peroxide, exposure to neutrophils and macrophage blood fractions; downregulated during infection of macrophages	http://www.candidagenome.org/cgi-bin/locus.pl?locus=orf19.86
128	orf19.896	CHK1	YES	NO	YES	Histidine kinase involved in two-component signaling pathway, regulates cell wall biosynthesis; disruption impairs hyphal growth, decreases virulence in mouse intravenous (but not rat vaginal) infection and increases rate of phagocytosis	http://www.candidagenome.org/cgi-bin/locus.pl?locus=orf19.896
129	orf19.909	STP4	YES	NO	YES	Putative transcription factor with zinc finger DNA-binding motif; induced in core caspofungin response; shows colony morphology-related gene regulation by Ssn6p; induced by 17-beta-estradiol, ethynyl estradiol	http://www.candidagenome.org/cgi-bin/locus.pl?locus=orf19.909
130	orf19.932	orf19.932	YES	YES	YES	Predicted ORF in Assemblies 19, 20 and 21; merged with orf19.2226 in Assembly 21; possibly an essential gene, disruptants not obtained by UAU1 method	http://www.candidagenome.org/cgi-bin/locus.pl?locus=orf19.932
