# Supplementary material for: The Reconstruction of Condition-Specific Transcriptional Modules Provides New Insights in the Evolution of Yeast AP-1 Proteins
Source: PLoS One. 2011 Jun 9;6(6):e20924. doi: 10.1371/journal.pone.0020924 (PMC3111461; doi:10.1371/journal.pone.0020924)
Supplement: Dataset S2 — Table listing homologous proteins between the yeast species S. cerevisiae , C. glabrata and C. albicans . (XLS) [file pone.0020924.s002.xls]

## Sheet: SCERE-CGALB
SCERE gene	Homologue identified in CGLAB
YNL213C	CAGL0K04829g
YNL260C	CAGL0J07986g
YLR460C	CAGL0K02629g
YLR460C	CAGL0K09702g
YDR487C	CAGL0I07557g
YLR108C	CAGL0L06446g
YLR108C	CAGL0M11682g
YAL012W	CAGL0D06402g
YAL012W	CAGL0H06369g
YAL012W	CAGL0I01276g
YAL012W	CAGL0K05665g
YAL012W	CAGL0L06094g
YAL012W	CAGL0M00550g
YNL331C	CAGL0E05192g
YNL331C	CAGL0E05214g
YNL331C	CAGL0E05236g
YDL020C	CAGL0K01727g
YDL020C	CAGL0M06831g
YHR029C	CAGL0J00561g
YGR223C	CAGL0B02101g
YGR223C	CAGL0H05841g
YGR223C	CAGL0K10692g
YOL151W	CAGL0E05170g
YOL151W	CAGL0E05280g
YDR421W	CAGL0F03025g
YGR154C	CAGL0G02101g
YOR256C	CAGL0F03575g
YOR256C	CAGL0K08976g
YOR256C	CAGL0M00616g
YLR345W	CAGL0C01397g
YLR345W	CAGL0D01100g
YLR345W	CAGL0G01100g
YLR345W	CAGL0I06094g
YCR004C	CAGL0B03685g
YCR004C	CAGL0H03971g
YCR004C	CAGL0H10032g
YCR004C	CAGL0K11858g
YBR046C	CAGL0H09944g
YBR046C	CAGL0I07843g
YBR046C	CAGL0J01441g
YBR046C	CAGL0L01111g
YHR179W	CAGL0I02024g
YHR179W	CAGL0I02574g
YHR179W	CAGL0K05687g
YHR179W	CAGL0K10890g
YHR179W	CAGL0L09537g
YBL033C	CAGL0F04279g
YCL026C-B	CAGL0B00990g
YCL026C-B	CAGL0H06831g
YDL180W	CAGL0J06358g
YPL091W	CAGL0F01947g
YPL091W	CAGL0H05665g
YDR368W	CAGL0A02816g
YDR368W	CAGL0C04543g
YDR368W	CAGL0I01100g
YDR368W	CAGL0I01122g
YDR368W	CAGL0J09394g
YDR533C	CAGL0C00275g
YOR267C	CAGL0B01925g
YOR267C	CAGL0B02739g
YOR267C	CAGL0B03509g
YOR267C	CAGL0B04301g
YOR267C	CAGL0C02893g
YOR267C	CAGL0C03509g
YOR267C	CAGL0C05005g
YOR267C	CAGL0D01694g
YOR267C	CAGL0D02244g
YOR267C	CAGL0E01683g
YOR267C	CAGL0E05720g
YOR267C	CAGL0F00913g
YOR267C	CAGL0F03311g
YOR267C	CAGL0F03707g
YOR267C	CAGL0F04741g
YOR267C	CAGL0F09075g
YOR267C	CAGL0G02035g
YOR267C	CAGL0G02607g
YOR267C	CAGL0G04609g
YOR267C	CAGL0G05720g
YOR267C	CAGL0G09020g
YOR267C	CAGL0H01199g
YOR267C	CAGL0H01639g
YOR267C	CAGL0H01837g
YOR267C	CAGL0H06259g
YOR267C	CAGL0H07535g
YOR267C	CAGL0H09152g
YOR267C	CAGL0H10318g
YOR267C	CAGL0I03498g
YOR267C	CAGL0I05192g
YOR267C	CAGL0I05390g
YOR267C	CAGL0I06248g
YOR267C	CAGL0I07513g
YOR267C	CAGL0I08349g
YOR267C	CAGL0I09504g
YOR267C	CAGL0J00539g
YOR267C	CAGL0J03432g
YOR267C	CAGL0J03828g
YOR267C	CAGL0J03872g
YOR267C	CAGL0J04290g
YOR267C	CAGL0J04972g
YOR267C	CAGL0J06072g
YOR267C	CAGL0J11308g
YOR267C	CAGL0J11638g
YOR267C	CAGL0K00693g
YOR267C	CAGL0K01661g
YOR267C	CAGL0K01815g
YOR267C	CAGL0K02167g
YOR267C	CAGL0K02673g
YOR267C	CAGL0K04169g
YOR267C	CAGL0K04301g
YOR267C	CAGL0K05709g
YOR267C	CAGL0K06479g
YOR267C	CAGL0K07458g
YOR267C	CAGL0K08514g
YOR267C	CAGL0K10604g
YOR267C	CAGL0K11550g
YOR267C	CAGL0K12562g
YOR267C	CAGL0L03520g
YOR267C	CAGL0L06006g
YOR267C	CAGL0L07326g
YOR267C	CAGL0L07810g
YOR267C	CAGL0L11550g
YOR267C	CAGL0L12474g
YOR267C	CAGL0L12650g
YOR267C	CAGL0M02233g
YOR267C	CAGL0M02299g
YOR267C	CAGL0M02519g
YOR267C	CAGL0M03729g
YOR267C	CAGL0M08360g
YOR267C	CAGL0M08404g
YOR267C	CAGL0M08910g
YOR267C	CAGL0M09361g
YOR267C	CAGL0M10153g
YOR267C	CAGL0M10829g
YOR267C	CAGL0M11396g
YOR267C	CAGL0M11748g
YOR267C	CAGL0M13167g
YDL025C	CAGL0B01925g
YDL025C	CAGL0B02739g
YDL025C	CAGL0B03509g
YDL025C	CAGL0B04147g
YDL025C	CAGL0B04301g
YDL025C	CAGL0C02893g
YDL025C	CAGL0C03509g
YDL025C	CAGL0C05005g
YDL025C	CAGL0D01694g
YDL025C	CAGL0D02002g
YDL025C	CAGL0D02244g
YDL025C	CAGL0E01683g
YDL025C	CAGL0E05720g
YDL025C	CAGL0F00649g
YDL025C	CAGL0F00913g
YDL025C	CAGL0F03311g
YDL025C	CAGL0F03707g
YDL025C	CAGL0F04741g
YDL025C	CAGL0F09075g
YDL025C	CAGL0G02035g
YDL025C	CAGL0G02607g
YDL025C	CAGL0G03047g
YDL025C	CAGL0G04455g
YDL025C	CAGL0G04609g
YDL025C	CAGL0G05720g
YDL025C	CAGL0G09020g
YDL025C	CAGL0H01199g
YDL025C	CAGL0H01639g
YDL025C	CAGL0H01837g
YDL025C	CAGL0H06259g
YDL025C	CAGL0H07535g
YDL025C	CAGL0H09152g
YDL025C	CAGL0H10208g
YDL025C	CAGL0H10318g
YDL025C	CAGL0I03498g
YDL025C	CAGL0I05192g
YDL025C	CAGL0I05390g
YDL025C	CAGL0I06248g
YDL025C	CAGL0I07513g
YDL025C	CAGL0I08349g
YDL025C	CAGL0I09504g
YDL025C	CAGL0J03432g
YDL025C	CAGL0J03828g
YDL025C	CAGL0J03872g
YDL025C	CAGL0J04290g
YDL025C	CAGL0J04972g
YDL025C	CAGL0J06072g
YDL025C	CAGL0J11308g
YDL025C	CAGL0J11638g
YDL025C	CAGL0K00693g
YDL025C	CAGL0K01617g
YDL025C	CAGL0K01661g
YDL025C	CAGL0K02673g
YDL025C	CAGL0K03399g
YDL025C	CAGL0K04169g
YDL025C	CAGL0K04301g
YDL025C	CAGL0K05709g
YDL025C	CAGL0K06479g
YDL025C	CAGL0K07458g
YDL025C	CAGL0K08514g
YDL025C	CAGL0K10604g
YDL025C	CAGL0K11275g
YDL025C	CAGL0K11990g
YDL025C	CAGL0K12562g
YDL025C	CAGL0L06006g
YDL025C	CAGL0L06820g
YDL025C	CAGL0L07326g
YDL025C	CAGL0L07810g
YDL025C	CAGL0L11550g
YDL025C	CAGL0L12474g
YDL025C	CAGL0L12650g
YDL025C	CAGL0M02233g
YDL025C	CAGL0M02299g
YDL025C	CAGL0M02519g
YDL025C	CAGL0M03729g
YDL025C	CAGL0M08360g
YDL025C	CAGL0M08404g
YDL025C	CAGL0M08910g
YDL025C	CAGL0M09361g
YDL025C	CAGL0M10153g
YDL025C	CAGL0M10829g
YDL025C	CAGL0M11396g
YDL025C	CAGL0M11748g
YDL025C	CAGL0M13167g
YLR298C	CAGL0I00528g
YBR008C	CAGL0E03674g
YBR008C	CAGL0G03927g
YBR008C	CAGL0G08624g
YBR008C	CAGL0H06017g
YBR008C	CAGL0H06039g
YBR008C	CAGL0I10384g
YBR008C	CAGL0J00363g
YBR008C	CAGL0L10912g
YBR008C	CAGL0M06281g
YKL103C	CAGL0I01298g
YKL103C	CAGL0K08536g
YOR257W	CAGL0D01452g
YOR257W	CAGL0F07491g
YOR257W	CAGL0K08954g
YCR107W	CAGL0E05192g
YCR107W	CAGL0E05214g
YCR107W	CAGL0E05236g
YNL134C	CAGL0K02629g
YNL134C	CAGL0K09702g
YNL134C	CAGL0M09713g
YKL087C	CAGL0L05280g
YKL087C	CAGL0M12012g
YKR076W	CAGL0G02101g
YLR250W	CAGL0H03597g
YOL119C	CAGL0E02035g
YOL119C	CAGL0I09086g
YOL119C	CAGL0I09702g
YOL119C	CAGL0I09724g
YGR209C	CAGL0G08151g
YGR209C	CAGL0K00803g
YML131W	CAGL0K12958g
YCR102C	CAGL0K02629g
YCR102C	CAGL0K09702g
YML130C	CAGL0H06919g
YPL171C	CAGL0I02024g
YPL171C	CAGL0I02574g
YPL171C	CAGL0K05687g
YPL171C	CAGL0K10890g
YPL171C	CAGL0L09537g
YPL274W	CAGL0A01199g
YPL274W	CAGL0B01012g
YPL274W	CAGL0B03773g
YPL274W	CAGL0C00539g
YPL274W	CAGL0D02178g
YPL274W	CAGL0E01089g
YPL274W	CAGL0E05632g
YPL274W	CAGL0H08393g
YPL274W	CAGL0J08162g
YPL274W	CAGL0J08184g
YPL274W	CAGL0K05753g
YPL274W	CAGL0L03267g
YPL274W	CAGL0L07546g
YPL274W	CAGL0M00154g
YIL045W	CAGL0J02904g
YIL045W	CAGL0L00803g
YML116W	CAGL0B02343g
YML116W	CAGL0L02519g
YML116W	CAGL0M03003g
YFL056C	CAGL0E05192g
YFL056C	CAGL0E05214g
YFL056C	CAGL0E05236g
YPR094W	CAGL0K08074g
YCL026C-A	CAGL0B00990g
YCL026C-A	CAGL0H06831g
YGL006W	CAGL0A00495g
YGL006W	CAGL0A00517g
YGL006W	CAGL0G06270g
YGL006W	CAGL0G08085g
YGL006W	CAGL0H04477g
YGL006W	CAGL0I04312g
YGL006W	CAGL0J01870g
YGL006W	CAGL0K12034g
YGL006W	CAGL0L00715g
YGL006W	CAGL0L01419g
YGL006W	CAGL0L11814g
YGL006W	CAGL0M08602g
YGL006W	CAGL0M11308g
YKL071W	CAGL0F06919g
YNL240C	CAGL0J07590g
YDR032C	CAGL0B03685g
YDR032C	CAGL0H03971g
YDR032C	CAGL0H10032g
YDR032C	CAGL0K11858g
YDR453C	CAGL0A04433g
YDR453C	CAGL0G07271g
YDR453C	CAGL0K06259g
YLR258W	CAGL0F04719g
YLR258W	CAGL0K10626g
YPR158W	CAGL0I10010g
YPR048W	CAGL0D04114g
YPR048W	CAGL0H08580g
YDR353W	CAGL0A02530g
YDR353W	CAGL0I01166g

## Sheet: SCERE-CALB
SCERE gene	Homologue identified in CALB
YNL260C	orf19.2367
YIL172C	orf19.7668
YIL172C	orf19.3982
YLR460C	orf19.2124
YLR460C	orf19.6869
YLR460C	orf19.3544
YLR460C	orf19.2908
YLR460C	orf19.2394
YLR460C	orf19.2396
YLR460C	orf19.1763
YLR460C	orf19.847
YLR460C	orf19.5978
YDR487C	orf19.5228
YLR108C	orf19.2749
YAL012W	orf19.5645
YAL012W	orf19.1033
YAL012W	orf19.6402
YAL012W	orf19.7297
YAL012W	orf19.2092
YNL331C	orf19.5665
YNL331C	orf19.1048
YNL331C	orf19.4476
YNL331C	orf19.4477
YNL331C	orf19.771
YNL331C	orf19.3311
YDL020C	orf19.6124
YDL020C	orf19.1069
YDL020C	orf19.5975
YDL020C	orf19.2051
YDL020C	orf19.2054
YHR029C	orf19.5620
YGR223C	orf19.6064
YGR223C	orf19.1793
YGR223C	orf19.3030
YOL151W	orf19.6868
YOL151W	orf19.5611
YOL151W	orf19.4309
YOL151W	orf19.7009
YOL151W	orf19.3150
YOL151W	orf19.3151
YOL151W	orf19.2581
YOL151W	orf19.4781
YDR421W	orf19.3012
YGR154C	orf19.2613
YOR256C	orf19.374
YOR256C	orf19.775
YOR256C	orf19.7106
YLR345W	orf19.3689
YLR345W	orf19.6423
YLR345W	orf19.4753
YCR004C	orf19.2241
YCR004C	orf19.3612
YCR004C	orf19.5285
YCR004C	orf19.5286
YBR046C	orf19.2124
YBR046C	orf19.6869
YBR046C	orf19.3544
YBR046C	orf19.2908
YBR046C	orf19.2262
YBR046C	orf19.4287
YBR046C	orf19.7600
YBR046C	orf19.2396
YBR046C	orf19.1763
YBR046C	orf19.7676
YBR046C	orf19.5113
YBR046C	orf19.4504
YBR046C	orf19.847
YBR046C	orf19.3997
YBR046C	orf19.2608
YBR046C	orf19.5978
YHR179W	orf19.3433
YHR179W	orf19.3442
YHR179W	orf19.3443
YHR179W	orf19.7495
YHR179W	orf19.673
YHR179W	orf19.5816
YHR179W	orf19.3131
YHR179W	orf19.125
YHR179W	orf19.3234
YBL033C	orf19.2862
YPL091W	orf19.4147
YPL091W	orf19.6127
YDR368W	orf19.6757
YDR368W	orf19.6758
YDR368W	orf19.2172
YDR368W	orf19.6816
YDR368W	orf19.2244
YDR368W	orf19.4317
YDR368W	orf19.1340
YDR368W	orf19.7260
YDR533C	orf19.251
YOR267C	orf19.4002
YOR267C	orf19.3415
YOR267C	orf19.3456
YOR267C	orf19.3459
YOR267C	orf19.399
YOR267C	orf19.6010
YOR267C	orf19.3474
YOR267C	orf19.3476
YOR267C	orf19.2827
YOR267C	orf19.5408
YOR267C	orf19.2886
YOR267C	orf19.4867
YOR267C	orf19.4890
YOR267C	orf19.7451
YOR267C	orf19.6846
YOR267C	orf19.3523
YOR267C	orf19.460
YOR267C	orf19.469
YOR267C	orf19.3530
YOR267C	orf19.3545
YOR267C	orf19.6889
YOR267C	orf19.2901
YOR267C	orf19.4909
YOR267C	orf19.2268
YOR267C	orf19.1619
YOR267C	orf19.2277
YOR267C	orf19.7510
YOR267C	orf19.7523
YOR267C	orf19.4242
YOR267C	orf19.6936
YOR267C	orf19.6980
YOR267C	orf19.6232
YOR267C	orf19.6239
YOR267C	orf19.6275
YOR267C	orf19.1754
YOR267C	orf19.4308
YOR267C	orf19.7652
YOR267C	orf19.663
YOR267C	orf19.3751
YOR267C	orf19.3775
YOR267C	orf19.3049
YOR267C	orf19.1874
YOR267C	orf19.4432
YOR267C	orf19.3840
YOR267C	orf19.3841
YOR267C	orf19.3854
YOR267C	orf19.3856
YOR267C	orf19.791
YOR267C	orf19.792
YOR267C	orf19.793
YOR267C	orf19.794
YOR267C	orf19.1196
YOR267C	orf19.6492
YOR267C	orf19.2534
YOR267C	orf19.1936
YOR267C	orf19.5162
YOR267C	orf19.4518
YOR267C	orf19.829
YOR267C	orf19.1223
YOR267C	orf19.844
YOR267C	orf19.846
YOR267C	orf19.895
YOR267C	orf19.896
YOR267C	orf19.5901
YOR267C	orf19.5911
YOR267C	orf19.191
YOR267C	orf19.2605
YOR267C	orf19.5224
YOR267C	orf19.7208
YOR267C	orf19.1341
YOR267C	orf19.223
YOR267C	orf19.2781
YOR267C	orf19.5357
YOR267C	orf19.5376
YDL025C	orf19.4002
YDL025C	orf19.3415
YDL025C	orf19.399
YDL025C	orf19.6010
YDL025C	orf19.5408
YDL025C	orf19.2886
YDL025C	orf19.4867
YDL025C	orf19.4890
YDL025C	orf19.4892
YDL025C	orf19.7451
YDL025C	orf19.6846
YDL025C	orf19.3523
YDL025C	orf19.460
YDL025C	orf19.469
YDL025C	orf19.3530
YDL025C	orf19.3545
YDL025C	orf19.6889
YDL025C	orf19.3561
YDL025C	orf19.4909
YDL025C	orf19.2268
YDL025C	orf19.1619
YDL025C	orf19.7510
YDL025C	orf19.7523
YDL025C	orf19.6913
YDL025C	orf19.4242
YDL025C	orf19.6936
YDL025C	orf19.6980
YDL025C	orf19.6232
YDL025C	orf19.6239
YDL025C	orf19.6275
YDL025C	orf19.1754
YDL025C	orf19.4308
YDL025C	orf19.7652
YDL025C	orf19.663
YDL025C	orf19.3751
YDL025C	orf19.1874
YDL025C	orf19.4432
YDL025C	orf19.7044
YDL025C	orf19.3840
YDL025C	orf19.3841
YDL025C	orf19.3854
YDL025C	orf19.3856
YDL025C	orf19.791
YDL025C	orf19.792
YDL025C	orf19.793
YDL025C	orf19.794
YDL025C	orf19.1196
YDL025C	orf19.6492
YDL025C	orf19.1936
YDL025C	orf19.5162
YDL025C	orf19.4518
YDL025C	orf19.844
YDL025C	orf19.846
YDL025C	orf19.895
YDL025C	orf19.5911
YDL025C	orf19.191
YDL025C	orf19.2605
YDL025C	orf19.5224
YDL025C	orf19.5253
YDL025C	orf19.7208
YDL025C	orf19.1341
YDL025C	orf19.223
YDL025C	orf19.7293
YDL025C	orf19.5325
YDL025C	orf19.2781
YDL025C	orf19.5357
YDL025C	orf19.5376
YBR008C	orf19.341
YBR008C	orf19.3444
YBR008C	orf19.2158
YBR008C	orf19.2160
YBR008C	orf19.1582
YBR008C	orf19.473
YBR008C	orf19.5604
YBR008C	orf19.7148
YBR008C	orf19.136
YBR008C	orf19.6577
YBR008C	orf19.3395
YBR008C	orf19.4737
YKL103C	orf19.1628
YKL103C	orf19.2335
YKL103C	orf19.6671
YOR257W	orf19.4009
YOR257W	orf19.485
YOR257W	orf19.2416.1
YOR257W	orf19.4413
YCR107W	orf19.1048
YCR107W	orf19.4477
YCR107W	orf19.771
YCR107W	orf19.3311
YNL134C	orf19.2124
YNL134C	orf19.6869
YNL134C	orf19.3544
YNL134C	orf19.2908
YNL134C	orf19.2262
YNL134C	orf19.2394
YNL134C	orf19.2396
YNL134C	orf19.1763
YNL134C	orf19.847
YNL134C	orf19.3997
YNL134C	orf19.5978
YKL087C	orf19.1957
YKL087C	orf19.4578
YKR076W	orf19.2613
YLR250W	orf19.3173
YOL119C	orf19.1584
YOL119C	orf19.6263
YOL119C	orf19.5720
YOL119C	orf19.2751
YGR209C	orf19.7611
YGR209C	orf19.1976
YML131W	orf19.3544
YML131W	orf19.3139
YCR102C	orf19.2124
YCR102C	orf19.6869
YCR102C	orf19.3544
YCR102C	orf19.2908
YCR102C	orf19.2394
YCR102C	orf19.2396
YCR102C	orf19.1763
YCR102C	orf19.847
YCR102C	orf19.5978
YML130C	orf19.4871
YPL171C	orf19.3433
YPL171C	orf19.3442
YPL171C	orf19.3443
YPL171C	orf19.7495
YPL171C	orf19.673
YPL171C	orf19.5816
YPL171C	orf19.3131
YPL171C	orf19.125
YPL171C	orf19.3234
YPL274W	orf19.84
YPL274W	orf19.97
YPL274W	orf19.2810
YPL274W	orf19.2942
YPL274W	orf19.2945
YPL274W	orf19.4940
YPL274W	orf19.7565
YPL274W	orf19.7566
YPL274W	orf19.6993
YPL274W	orf19.2337
YPL274W	orf19.4304
YPL274W	orf19.1799
YPL274W	orf19.651
YPL274W	orf19.3795
YPL274W	orf19.2445
YPL274W	orf19.4456
YPL274W	orf19.7056
YPL274W	orf19.1193
YPL274W	orf19.3195
YPL274W	orf19.814
YPL274W	orf19.111
YPL274W	orf19.4679
YPL274W	orf19.6659
YIL045W	orf19.7053
YIL045W	orf19.3302
YML116W	orf19.304
YML116W	orf19.7554
YML116W	orf19.2350
YML116W	orf19.1308
YML116W	orf19.4779
YFL056C	orf19.1048
YFL056C	orf19.4476
YFL056C	orf19.4477
YFL056C	orf19.771
YFL056C	orf19.3311
YPR094W	orf19.2230
YGL006W	orf19.323
YGL006W	orf19.6070
YGL006W	orf19.1573
YGL006W	orf19.1727
YGL006W	orf19.4328
YGL006W	orf19.783
YGL006W	orf19.7089
YGL006W	orf19.2552
YGL006W	orf19.2553
YGL006W	orf19.5170
YGL006W	orf19.2680
YGL006W	orf19.932
YGL006W	orf19.5383
YGL006W	orf19.4784
YKL071W	orf19.6837
YKL071W	orf19.5879
YKL071W	orf19.4633
YNL240C	orf19.4757
YDR032C	orf19.2241
YDR032C	orf19.3612
YDR032C	orf19.5285
YDR032C	orf19.5286
YDR453C	orf19.7417
YDR453C	orf19.7398.1
YDR453C	orf19.5180
YLR258W	orf19.3278
YPR048W	orf19.4076
YPR048W	orf19.2672
YPR048W	orf19.2040
YDR353W	orf19.4290
